# Supplementary material for: Antidepressant Mechanism of Traditional Chinese Medicine Formula Xiaoyaosan in CUMS-Induced Depressed Mouse Model via RIPK1-RIPK3-MLKL Mediated Necroptosis Based on Network Pharmacology Analysis
Source: Front Pharmacol. 2021 Nov 19;12:773562. doi: 10.3389/fphar.2021.773562 (PMC8641697; doi:10.3389/fphar.2021.773562)
Supplement: Supplementary file 4 [file DataSheet1.ZIP › FST.xls]

## Sheet: Sheet1
	不动时间SEC
control1	110
2	133
3	102
4	121
5	142
6	85
7	116
8	95
9	127
10	95
11	111
12	119
13	125
14	122
15	97
modeol1	187
2	184
3	202
4	189
5	207
6	183
7	195
8	211
9	191
10	189
11	187
12	215
13	174
14	212
15	187
16	200
XYS1	166
2	154
3	127
4	152
5	189
6	66
7	107
8	61
9	120
10	81
11	179
12	82
13	149
14	158
15	129
DMSO1	171
2	230
3	197
4	187
5	223
6	197
7	174
8	194
9	177
10	203
11	209
12	193
NEC1	150
2	124
3	96
4	160
5	61
6	135
7	144
8	147
9	85
10	110
11	109
12	198
13	92
14	145
15	185
FLU1	133
2	187
3	94
4	113
5	87
6	129
7	175
8	147
9	98
10	102
11	178
12	139
