# Supplementary material for: Antidepressant Mechanism of Traditional Chinese Medicine Formula Xiaoyaosan in CUMS-Induced Depressed Mouse Model via RIPK1-RIPK3-MLKL Mediated Necroptosis Based on Network Pharmacology Analysis
Source: Front Pharmacol. 2021 Nov 19;12:773562. doi: 10.3389/fphar.2021.773562 (PMC8641697; doi:10.3389/fphar.2021.773562)
Supplement: Supplementary file 4 [file DataSheet1.ZIP › NSFT.xls]

## Sheet: Sheet1
	进食时间（剩）	进食时间(SEC)	进食前	进食后	进食量(G)
control1	250	50	0.77	0.72	0.05
2	273	27	0.52	0.47	0.05
3	242	58	0.72	0.7	0.02
4	261	39	0.47	0.41	0.06
5	282	18	0.73	0.69	0.04
6	225	75	0.41	0.38	0.03
7	256	44	0.73	0.63	0.1
8	235	65	0.38	0.34	0.04
9	267	33	0.63	0.57	0.06
10	235	65	0.72	0.67	0.05
11	251	49	0.57	0.54	0.03
12	259	41	0.67	0.63	0.04
13	265	35	0.54	0.52	0.02
14	262	38	0.63	0.61	0.02
15	237	63	0.52	0.49	0.03
modeol1	227	73	6.62	6.61	0.01
2	204	96	3.56	3.54	0.02
3	164	136	3.54	3.53	0.01
4	189	111	3.53	3.52	0.01
5	237	63	0.86	0.85	0.01
6	183	117	0.85	0.83	0.02
7	105	195	0.83	0.82	0.01
8	231	69	0.82	0.81	0.01
9	191	109	0.81	0.81	0
10	149	151	0.81	0.8	0.01
11	0	300	0.8	0.78	0.02
12	215	85	0.78	0.77	0.01
13	0	300	0.77	0.77	0
14	232	68	0.8	0.79	0.01
15	87	213	0.53	0.53	0
16	200	100	0.79	0.77	0.02
XYS1	254	46	0.91	0.88	0.03
2	242	58	1.1	0.99	0.11
3	215	85	0.87	0.85	0.02
4	240	60	0.99	0.96	0.03
5	277	23	0.9	0.88	0.02
6	154	146	0.96	0.95	0.01
7	195	105	0.88	0.85	0.03
8	149	151	0.98	0.96	0.02
9	208	92	0.51	0.47	0.04
10	169	131	0.4	0.36	0.04
11	267	33	0.44	0.4	0.04
12	170	130	0.9	0.89	0.01
13	237	63	0.91	0.86	0.05
14	246	54	0.96	0.93	0.03
15	217	83	0.93	0.92	0.01
DMSO1	171	129	0.3	0.29	0.01
2	230	70	0.29	0.29	0
3	0	300	0.93	0.93	0
4	127	173	1.15	1.13	0.02
5	223	77	0.93	0.92	0.01
6	107	193	1.13	1.12	0.01
7	74	226	0.92	0.91	0.01
8	124	176	1.12	1.11	0.01
9	177	123	0.91	0.9	0.01
10	23	277	1.11	1.1	0.01
11	209	91	0.93	0.92	0.01
12	193	107	1.1	1.09	0.01
NEC1	237	63	0.9	0.89	0.01
2	211	89	0.92	0.9	0.02
3	183	117	0.45	0.43	0.02
4	247	53	0.78	0.76	0.02
5	148	152	0.9	0.89	0.01
6	222	78	0.32	0.28	0.04
7	231	69	0.76	0.74	0.02
8	234	66	0.92	0.88	0.04
9	172	128	0.43	0.41	0.02
10	197	103	0.66	0.64	0.02
11	196	104	0.9	0.86	0.04
12	285	15	0.86	0.85	0.01
13	179	121	0.64	0.62	0.02
14	232	68	0.86	0.83	0.03
15	272	28	0.5	0.48	0.02
FLU1	113	187	1.05	1.04	0.01
2	262	38	0.47	0.43	0.04
3	251	49	1.03	1.01	0.02
4	146	154	0.97	0.94	0.03
5	279	21	1.01	0.98	0.03
6	153	147	0.95	0.93	0.02
7	181	119	0.95	0.94	0.01
8	229	71	0.91	0.89	0.02
9	187	113	0.96	0.94	0.02
10	243	57	0.9	0.87	0.03
11	157	143	0.94	0.92	0.02
12	237	63	0.89	0.85	0.04
