# Supplementary material for: Antidepressant Mechanism of Traditional Chinese Medicine Formula Xiaoyaosan in CUMS-Induced Depressed Mouse Model via RIPK1-RIPK3-MLKL Mediated Necroptosis Based on Network Pharmacology Analysis
Source: Front Pharmacol. 2021 Nov 19;12:773562. doi: 10.3389/fphar.2021.773562 (PMC8641697; doi:10.3389/fphar.2021.773562)
Supplement: Supplementary file 4 [file DataSheet1.ZIP › SPT.xlsx]

## Sheet: 0 week
水		糖水			水		糖水			水		糖水			水		糖水			水		糖水			水		糖水
control 前	control 后	control 前	control 后	riato	cums 前	cums 后	cums 前	cums 后	riato	xiaoyaosan 前	xiaoyaosan 后	xiaoyaosan 前	xiaoyaosan 后	riato	dmso 前	dmso 后	dmso 前	dmso 后	riato	nec1 前	nec1 后	nec1 前	nec1 后	riato	FLU前	FLU后	FLU 前	FLU 后	riato
110.5	109.3	113.6	109.8	0.76	109.4	108.3	113.3	110.1	0.744186	284.5	281	110.2	99.9	0.746377	115.2	114.6	116	114.4	0.727273	294	293	114.5	111.2	0.767442	268.5	267	111.5	107.9	0.705882
110.8	110	114.5	112.3	0.733333	108.5	107.5	113.5	110.6	0.74359	299.5	298.5	113.8	110	0.791667	113.8	112.7	112	110.3	0.607143	271.5	270	115.9	111.3	0.754098	276	275.1	113.3	110.5	0.756757
110.7	109.6	109.9	107.5	0.685714	114.8	113.2	114.3	105.5	0.846154	253.5	252	115.4	113.3	0.583333	114.6	113.7	109.5	108	0.625	293	292	115.9	106.1	0.907407	276.5	275	116	113.3	0.642857
111.5	110.8	114.5	111.7	0.8	115.5	114.7	113.6	111	0.764706	295	293.5	115.8	110.8	0.769231	105.8	104.3	115.2	104.4	0.878049	234	232.5	113.9	110.2	0.711538	226.5	225	114.5	111.3	0.680851
99	97.9	113.3	110.5	0.717949	113.5	112.6	115	112.2	0.756757	308.5	307	114.4	109.7	0.758065	112.3	110.3	112.8	100.1	0.863946	294.5	292.5	111.7	109.2	0.555556	277	275.5	113.4	110.1	0.6875
110.8	110.2	112.5	108.8	0.860465	116	114.2	116	110.7	0.746479	285.5	284	112.8	107.2	0.788732	110.6	109	113.1	104.9	0.836735	283.5	282	111.3	109	0.605263	248.5	247	114.9	111.3	0.705882
115.6	114.5	115	111.8	0.744186	113.7	111.4	115.2	110.3	0.680556	337	336	116.3	112.3	0.8	112.9	111.1	112.5	110.2	0.560976	217.5	216	104.4	100.8	0.705882	200.5	199.8	116.3	114.2	0.75
113	112.5	114.4	112.9	0.75	106.7	105.1	116.3	112.8	0.686275	293.5	292	112.8	110.2	0.634146	114.4	109.5	108.4	98.8	0.662069	255	253	115.6	111.6	0.666667	281.5	279.5	104.8	102.3	0.555556
113.9	112.7	97	93.9	0.72093	115.3	113.3	116.7	111.8	0.710145	299.5	298	113.5	100	0.9	116.4	115.6	113.8	111.6	0.733333	297.5	297	114.2	107.7	0.928571	294	292.5	116.1	112.9	0.680851
					118	117.5	111	108.6	0.827586	114.1	113	116.3	114.6	0.607143	111.5	109.1	114.7	109.2	0.696203	273.5	272	115.6	112.1	0.7	243	240.5	114.1	110.7	0.576271
1.2	3.8	5		0.752509	113.2	112	114.2	103.6	0.898305	115.1	114.4	114.5	112.8	0.708333	113.2	112.6	114.2	112.5	0.73913	258.5	257.5	104.8	101.9	0.74359
0.8	2.2	3			113.4	112.5	108.6	102	0.88	114.2	111.7	115.8	112.1	0.596774	112.8	111.1	117.8	105.7	0.876812	220.5	219	115.4	111.1	0.741379					0.674241
1.1	2.4	3.5			115.8	114.7	112.3	110.2	0.65625	114.3	113	114.5	101.1	0.911565	110.8	109.4	115.4	113.4	0.588235
0.7	2.8	3.5			111.8	109.1	114.7	108.6	0.693182	114.4	113.2	116.3	114.3	0.625						1	3.3	4.3		0.732283	1.5	3.6	5.1
1.1	2.8	3.9			113.7	112.9	115.3	112.1	0.8	112	108.5	113.9	102.4	0.766667	0.6	1.6	2.2		0.722685	1.5	4.6	6.1			0.9	2.8	3.7
0.6	3.7	4.3			261	257	115.4	110	0.574468						1.1	1.7	2.8			1	9.8	10.8			1.5	2.7	4.2
1.1	3.2	4.3			241.5	241	116.5	114.1	0.827586	3.5	10.3	13.8		0.732469	0.9	1.5	2.4			1.5	3.7	5.2			1.5	3.2	4.7
0.5	1.5	2			265.5	264.5	113	111.2	0.642857	1	3.8	4.8			1.5	10.8	12.3			2	2.5	4.5			1.5	3.3	4.8
1.2	3.1	4.3								1.5	2.1	3.6			2	12.7	14.7			1.5	2.3	3.8			1.5	3.6	5.1
					1.1	3.2	4.3		0.748838	1.5	5	6.5			1.6	8.2	9.8			1.5	3.6	5.1			0.7	2.1	2.8
					1	2.9	3.9			1.5	4.7	6.2			1.8	2.3	4.1			2	4	6			2	2.5	4.5
					1.6	8.8	10.4			1.5	5.6	7.1			4.9	9.6	14.5			0.5	6.5	7			1.5	3.2	4.7
					0.8	2.6	3.4			1	4	5			0.8	2.2	3			1.5	3.5	5			2.5	3.4	5.9
					0.9	2.8	3.7			1.5	2.6	4.1			2.4	5.5	7.9			1	2.9	3.9
					1.8	5.3	7.1			1.5	13.5	15			0.6	1.7	2.3			1.5	4.3	5.8
					2.3	4.9	7.2			1.1	1.7	2.8			1.7	12.1	13.8
					1.6	3.5	5.1			0.7	1.7	2.4			1.4	2	3.4
					2	4.9	6.9			2.5	3.7	6.2
					0.5	2.4	2.9			1.3	13.4	14.7
					1.2	10.6	11.8			1.2	2	3.2
					0.9	6.6	7.5			3.5	11.5	15
					1.1	2.1	3.2
					2.7	6.1	8.8				描述													多重比较
					0.8	3.2	4				VAR00002													因变量: VAR00002
					4	5.4	9.4						个案数	平均值	标准 偏差	标准 错误	平均值的 95% 置信区间		最小值	最大值	成分间方差			LSD
					0.5	2.4	2.9										下限	上限						(I) VAR00001	(J) VAR00001	平均值差值 (I-J)	标准 错误	显著性	95% 置信区间
					1	1.8	2.8				1.00		9	0.752509	0.0513109	0.0171036	0.713068	0.79195	0.685714	0.860465									下限	上限
											2.00		18	0.748838	0.0866991	0.0204352	0.705723	0.791952	0.574468	0.898305				1	2	0.00367	0.03947	0.926	-0.0752	0.0826
											3.00		15	0.732469	0.104506	0.0269834	0.674595	0.790343	0.583333	0.911565					3	0.02004	0.04076	0.625	-0.0614	0.1015
											4.00		12	0.732283	0.106584	0.0307682	0.664563	0.800003	0.555556	0.928571					4	0.02023	0.04263	0.637	-0.065	0.1054
											5.00		13	0.722685	0.112825	0.0312921	0.654505	0.790864	0.560976	0.878049					5	0.02982	0.04192	0.479	-0.054	0.1136
											总计		67	0.737627	0.094337	0.0115251	0.714616	0.760637	0.555556	0.928571				2	1	-0.00367	0.03947	0.926	-0.0826	0.0752
											模型	固定效应			0.0966758	0.0118108	0.714017	0.761236							3	0.01637	0.0338	0.63	-0.0512	0.0839
												随机效应				.01181a	.7048a	.7704a			-0.000557107				4	0.01655	0.03603	0.647	-0.0555	0.0886
											a. 警告：成分间方差为负。在计算此随机效应测量时，会将其替换为 0.0。														5	0.02615	0.03519	0.46	-0.0442	0.0965
																								3	1	-0.02004	0.04076	0.625	-0.1015	0.0614
																									2	-0.01637	0.0338	0.63	-0.0839	0.0512
																									4	0.00019	0.03744	0.996	-0.0747	0.075
																									5	0.00978	0.03663	0.79	-0.0634	0.083
																								4	1	-0.02023	0.04263	0.637	-0.1054	0.065
																									2	-0.01655	0.03603	0.647	-0.0886	0.0555
																									3	-0.00019	0.03744	0.996	-0.075	0.0747
																									5	0.0096	0.0387	0.805	-0.0678	0.087
																								5	1	-0.02982	0.04192	0.479	-0.1136	0.054
																									2	-0.02615	0.03519	0.46	-0.0965	0.0442
																									3	-0.00978	0.03663	0.79	-0.083	0.0634
																									4	-0.0096	0.0387	0.805	-0.087	0.0678

## Sheet: 1 week
水		糖水			水		糖水			水		糖水			水		糖水			水		糖水			水		糖水
control 前	control 后	control 前	control 后	riato	cums 前	cums 后	cums 前	cums 后	riato	xiaoyaosan 前	xiaoyaosan 后	xiaoyaosan 前	xiaoyaosan 后	riato	dmso 前	dmso 后	dmso 前	dmso 后	riato	nec1 前	nec1 后	nec1 前	nec1 后	riato	FLU前	FLU后	FLU 前	FLU 后	riato
191.1	189	95.1	89	0.743902	167.3	163.9	108.4	104.8	0.514286	220.5	219.5	105.1	102.7	0.705882	252	250.3	94.8	92.2	0.604651	275.5	274.4	99.8	98.3	0.576923	259.5	253.6	99.8	97.6	0.271605
125.3	124.3	100.8	97.2	0.782609	254.5	251.5	96.9	93.6	0.52381	257	255	106.4	104.1	0.534884	178.8	174.5	102.5	99.2	0.434211	219	217.5	107.3	105.2	0.583333	281.5	276.6	100.8	99.8	0.169492
269	267	99.3	96.2	0.607843	241.5	238.5	100.1	97.2	0.491525	234.5	233	103.7	102.8	0.375	252	248.5	95.6	92.2	0.492754	232.5	230.5	96.8	94.1	0.574468	280	276.1	111.4	100.7	0.732877
241	239.5	108.3	104.1	0.736842	266.5	264	100.5	98.3	0.468085	279	277.5	99.8	97.5	0.605263	327.5	325.5	97.2	94.5	0.574468	262	260.5	101	100.2	0.347826	192.4	189.6	100.9	100.6	0.0967742
293	292.1	108.7	106.3	0.727273	192.5	187.8	104.3	102.1	0.318841	256	254.5	107.1	106.1	0.4	264.5	259.9	107.6	103.6	0.465116	246.5	244.5	102.9	100.3	0.565217	213	210.8	101.9	101.3	0.214286
275	273.7	96.6	92.5	0.759259	219	215.5	107.9	104.9	0.461538	265.5	263.5	99.2	98	0.375	179.1	174.5	106.8	104.6	0.323529	259.5	258	103.4	101.6	0.545455	281.5	277.6	100.7	100.4	0.0714286
193.4	192.2	100.4	96.5	0.764706	250.5	249	104.9	104	0.375	271.5	269	108.5	107	0.375	213	207.5	104.5	101.7	0.337349	161.5	159.5	98.3	97.1	0.375	259	256.6	102.2	101.8	0.142857
231.5	229.6	99.7	92.5	0.791209	247	244	110.2	109.5	0.189189	262	259	94.9	93.1	0.375	318.5	312.5	100.4	98.3	0.259259	261	259	105.3	104.5	0.285714	247	243.6	100.1	98.4	0.333333
					271	269.1	90	88.6	0.424242	256	254	105.6	104.4	0.375	236	227	104.5	102.5	0.181818	201	196.5	98.3	96.9	0.237288	284	279.6	101.2	100.5	0.137255
					290	287	104.3	102.1	0.423077	255.5	253.5	102.7	100.8	0.487179	235.5	232.5	92.8	90.6	0.423077	270.5	269	96.4	95	0.482759	259.5	256.6	101.3	100.2	0.275
2.1	6.1	8.2		0.739205	305	303.5	104.5	103.6	0.375	252	250	100.5	98.4	0.512195	257.5	253.5	105.3	103.4	0.322034	237.5	235	100.1	98.3	0.418605	283	278.6	98.9	97.7	0.214286
1	3.6	4.6			251.5	250	103.9	102.8	0.423077	178.7	175.9	107.7	104.5	0.533333	250	246.5	99.6	98	0.313725	263	261	108.2	107.4	0.285714	289.5	284.1	99.6	98.3	0.19403
2	3.1	5.1			245	243.5	104	102.9	0.423077	275.5	273	103.8	100.3	0.583333	247.6	243.3	107.1	105.9	0.218182	244.5	241.5	103.6	101.6	0.4	286.5	283.6	104.7	101.9	0.491228
1.5	4.2	5.7			273	270	100.7	98.1	0.464286	247	245	107.1	104.9	0.52381						225	221.5	103.2	101.9	0.270833
0.9	2.4	3.3			235.5	234	96.7	95.4	0.464286	246.5	244	94.2	91.8	0.489796		1.7	2.6	4.3	0.380783							5.9	2.2	8.1	0.257265
1.3	4.1	5.4			199.2	198	97.6	96.8	0.4	230.5	228.5	105	102.3	0.574468		4.3	3.3	7.6			1.1	1.5	2.6	0.424938		4.9	1	5.9
1.2	3.9	5.1			262	260.5	105.7	104.2	0.5	249	247.5	93.7	92	0.53125		3.5	3.4	6.9			1.5	2.1	3.6			3.9	10.7	14.6
1.9	7.2	9.1			260.5	254.5	96.2	94.6	0.210526							2	2.7	4.7			2	2.7	4.7			2.8	0.3	3.1
0	0	0									1	2.4	3.4	0.491553		4.6	4	8.6			1.5	0.8	2.3			2.2	0.6	2.8
					3.4	3.6	7		0.41388		2	2.3	4.3			4.6	2.2	6.8			2	2.6	4.6			3.9	0.3	4.2
					3	3.3	6.3				1.5	0.9	2.4			5.5	2.8	8.3			1.5	1.8	3.3			2.4	0.4	2.8
					3	2.9	5.9				1.5	2.3	3.8			6	2.1	8.1			2	1.2	3.2			3.4	1.7	5.1
					2.5	2.2	4.7				1.5	1	2.5			9	2	11			2	0.8	2.8			4.4	0.7	5.1
					4.7	2.2	6.9				2	1.2	3.2			3	2.2	5.2			4.5	1.4	5.9			2.9	1.1	4
					3.5	3	6.5				2.5	1.5	4			4	1.9	5.9			1.5	1.4	2.9			4.4	1.2	5.6
					1.5	0.9	2.4				3	1.8	4.8			3.5	1.6	5.1			2.5	1.8	4.3			5.4	1.3	6.7
					3	0.7	3.7				2	1.2	3.2			4.3	1.2	5.5			2	0.8	2.8			2.9	2.8	5.7
					1.9	1.4	3.3				2	1.9	3.9								3	2	5
					3	2.2	5.2				2	2.1	4.1								3.5	1.3	4.8
					1.5	0.9	2.4				2.8	3.2	6
					1.5	1.1	2.6				2.5	3.5	6
					1.5	1.1	2.6				2	2.2	4.2
					3	2.6	5.6				2.5	2.4	4.9
					1.5	1.3	2.8				2	2.7	4.7
					1.2	0.8	2				1.5	1.7	3.2
					1.5	1.5	3
					6	1.6	7.6
描述
VAR00004
		个案数	平均值	标准 偏差	标准 错误	平均值的 95% 置信区间		最小值	最大值	成分间方差			多重比较
						下限	上限						因变量:	VAR00004
1.00		8	0.739205	0.0574042	0.0202955	0.691214	0.787197	0.607843	0.791209				LSD
2.00		18	0.41388	0.0940433	0.0221662	0.367114	0.460647	0.189189	0.52381				(I) VAR00003		平均值差值 (I-J)	标准 错误	显著性	95% 置信区间
3.00		17	0.491553	0.099108	0.0240372	0.440596	0.542509	0.375	0.705882									下限	上限
4.00		14	0.424938	0.128579	0.0343641	0.350699	0.499178	0.237288	0.583333				1.00	2.00	.32533*	0.045684	1.05907e-09	0.234088	0.416562
5.00		13	0.380783	0.130968	0.0363239	0.30164	0.459926	0.181818	0.604651					3.00	.24765*	0.0460955	1.12114e-06	0.155594	0.339712
总计		70	0.465988	0.148737	0.0177775	0.430523	0.501454	0.181818	0.791209					4.00	.31427*	0.0476498	8.94251e-09	0.219104	0.40943
模型	固定效应			0.107512	0.0128502	0.440325	0.491652							5.00	.35842*	0.0483116	3.14211e-10	0.261938	0.454908
	随机效应				0.0545667	0.314487	0.61749			0.0132253			2.00	1.00	-.32533*	0.045684	1.05907e-09	-0.416562	-0.234088
														3.00	-.07767*	0.0363607	0.0364368	-0.15029	-0.00505508
														4.00	-0.011058	0.0383118	0.773782	-0.087572	0.065456
														5.00	0.0330977	0.0391319	0.400769	-0.0450542	0.11125
													3.00	1.00	-.24765*	0.0460955	1.12114e-06	-0.339712	-0.155594
														2.00	.07767*	0.0363607	0.0364368	0.00505508	0.15029
														4.00	0.0666143	0.0388017	0.0907799	-0.010878	0.144107
														5.00	.11077*	0.0396116	0.0067887	0.0316601	0.18988
													4.00	1.00	-.31427*	0.0476498	8.94251e-09	-0.40943	-0.219104
														2.00	0.011058	0.0383118	0.773782	-0.065456	0.087572
														3.00	-0.0666143	0.0388017	0.0907799	-0.144107	0.010878
														5.00	0.0441557	0.0414099	0.29023	-0.0385457	0.126857
													5.00	1.00	-.35842*	0.0483116	3.14211e-10	-0.454908	-0.261938
														2.00	-0.0330977	0.0391319	0.400769	-0.11125	0.0450542
														3.00	-.11077*	0.0396116	0.0067887	-0.18988	-0.0316601
														4.00	-0.0441557	0.0414099	0.29023	-0.126857	0.0385457
													*. 平均值差值的显著性水平为 0.05。

## Sheet: 2 week
水		糖水			水		糖水			水		糖水			水		糖水			水		糖水			水		糖水
control 前	control 后	control 前	control 后	riato	cums 前	cums 后	cums 前	cums 后	riato	xiaoyaosan 前	xiaoyaosan 后	xiaoyaosan 前	xiaoyaosan 后	riato	dmso 前	dmso 后	dmso 前	dmso 后	riato	nec1 前	nec1 后	nec1 前	nec1 后	riato	FLU前	FLU后	FLU 前	FLU 后	riato
291.4	289.7	97.3	92.5	0.738462	282	276.5	112.4	110	0.303797	289	285.5	115.5	113.8	0.326923	275	272	116.3	115.2	0.268293	258.5	255.5	115.7	113.9	0.375	262	256.5	114.8	113.5	0.191176
223.5	221.3	102.8	92.2	0.828125	271.5	268.5	110.6	109.4	0.285714	280.4	278.1	111.2	109.8	0.378378	257	255	115.4	112.6	0.583333	282.5	280	116.1	114.9	0.324324	283.5	279.5	115.8	113.7	0.344262
279	277	109.3	102.1	0.782609	282	276.5	105.1	103.3	0.246575	261	257	115.8	114.3	0.272727	255	251.5	116	112.7	0.485294	337.5	334	117.2	115	0.385965	282.5	279	115.8	114.6	0.255319
341	339.5	116.3	113.1	0.680851	201	197.8	109.1	107.9	0.272727	263.5	260	115.7	114.8	0.204545	273.5	270.1	117.2	115.4	0.346154	296.5	292.5	114.8	112.8	0.333333	194.5	191.9	115.9	114.5	0.35
291	290	107.9	103.6	0.811321	320	314.5	115.4	114.6	0.126984	287.5	283.5	117.3	114.6	0.402985	242.5	240	117.1	115.2	0.431818	245	243	116.2	115.3	0.310345	215.5	213.7	116.9	115.2	0.485714
305.2	303.7	116.2	112.1	0.732143	273	268	107.6	105.6	0.285714	174.6	171.5	114.9	113.8	0.261905	272	264.5	115.7	113.8	0.202128	206	204	115.2	114.4	0.285714	283.5	280.5	115.7	114.3	0.318182
297.4	296.2	110.4	106.7	0.755102	307.5	303.5	108.7	106.4	0.365079	259.6	256.7	115.3	113.6	0.369565	285	282	115.2	113.9	0.302326	281.5	277.5	115.8	111.1	0.54023	261.5	259.5	117.2	115.7	0.428571
251.5	249.6	119.7	112.3	0.795699	256.5	250.5	114	110.6	0.361702	269.5	267.3	111.1	110.2	0.290323	304.5	302.1	116.5	113.9	0.52	296	292.5	116.7	114.4	0.396552	249.5	246.5	115.1	112.3	0.482759
					243	238	113.9	111.8	0.295775	287	282.3	111.6	100.9	0.694805	276	273	116.8	114.6	0.423077	249	241	117.6	114.9	0.252336	286.5	282.5	116.3	114.4	0.322034
					304.5	300.5	111.4	109.9	0.272727	226.5	222	116.7	115.1	0.262295	267.5	261.2	114.8	111.9	0.315217	261	255	115.8	113.9	0.240506	262	259.5	116.3	114.1	0.468085
1.7	4.8	6.5		0.765539	292.5	289.5	114.9	113.9	0.25	247.1	243.5	116.2	114.8	0.28	274	272.5	115.5	114.8	0.318182	222.5	217.5	116.8	115.8	0.166667	285.5	281.5	113.9	111.6	0.365079
2.2	10.6	12.8			217	215.5	114.9	113.7	0.444444	274.5	270.5	116	114	0.333333	261	258.5	116.3	115.1	0.324324	266.5	260	116.5	115.1	0.177215	292	287	114.6	112.2	0.324324
2	7.2	9.2			308.5	307.5	112.2	110.8	0.583333	272.6	267.5	115.4	114.2	0.190476	264.5	262.5	116.2	114.6	0.444444	267	260	111.4	109.9	0.176471	289	286.5	116.7	115.8	0.264706
1.5	3.2	4.7			275	273.5	115.7	113.6	0.583333	262	259.5	110.5	108.9	0.390244
1	4.3	5.3			235.5	233.5	109.2	108	0.375	302.5	300	115	113.6	0.358974		3	1.1	4.1	0.381892		3	1.8	4.8	0.304974		5.5	1.3	6.8	0.353863
1.5	4.1	5.6			266	263.5	116.5	111.4	0.671053	288.5	286	116.7	113.3	0.576271		2	2.8	4.8			2.5	1.2	3.7			4	2.1	6.1
1.2	3.7	4.9								266.5	263.4	117.7	116.3	0.311111		3.5	3.3	6.8			3.5	2.2	5.7			3.5	1.2	4.7
1.9	7.4	9.3				5.5	2.4	7.9	0.357747							3.4	1.8	5.2			4	2	6			2.6	1.4	4
						3	1.2	4.2			3.5	1.7	5.2	0.347345		2.5	1.9	4.4			2	0.9	2.9			1.8	1.7	3.5
						5.5	1.8	7.3			2.3	1.4	3.7			7.5	1.9	9.4			2	0.8	2.8			3	1.4	4.4
						3.2	1.2	4.4			4	1.5	5.5			3	1.3	4.3			4	4.7	8.7			2	1.5	3.5
						5.5	0.8	6.3			3.5	0.9	4.4			2.4	2.6	5			3.5	2.3	5.8			3	2.8	5.8
						5	2	7			4	2.7	6.7			3	2.2	5.2			8	2.7	10.7			4	1.9	5.9
						4	2.3	6.3			3.1	1.1	4.2			6.3	2.9	9.2			6	1.9	7.9			2.5	2.2	4.7
						6	3.4	9.4			2.9	1.7	4.6			1.5	0.7	2.2			5	1	6			4	2.3	6.3
						5	2.1	7.1			2.2	0.9	3.1			2.5	1.2	3.7			6.5	1.4	7.9			5	2.4	7.4
						4	1.5	5.5			4.7	10.7	15.4			2	1.6	3.6			7	1.5	8.5			2.5	0.9	3.4
						3	1	4			4.5	1.6	6.1
						1.5	1.2	2.7			3.6	1.4	5
						1	1.4	2.4			4	2	6
						1.5	2.1	3.6			5.1	1.2	6.3
						2	1.2	3.2			2.5	1.6	4.1
						2.5	5.1	7.6			2.5	1.4	3.9
											2.5	3.4	5.9
											3.1	1.4	4.5
描述
VAR00006													多重比较
		个案数	平均值	标准 偏差	标准 错误	平均值的 95% 置信区间		最小值	最大值	成分间方差			因变量:	VAR00006
						下限	上限						LSD
1.00		8	0.765539	0.0483195	0.0170835	0.725143	0.805935	0.680851	0.828125				(I) VAR00005		平均值差值 (I-J)	标准 错误	显著性	95% 置信区间
2.00		16	0.357747	0.145288	0.0363219	0.280329	0.435166	0.126984	0.671053									下限	上限
3.00		17	0.347345	0.126115	0.0305873	0.282503	0.412187	0.190476	0.694805				1.00	2.00	.40779*	0.0511818	4.50572e-11	0.30548	0.510102
4.00		13	0.381892	0.109199	0.0302863	0.315903	0.44788	0.202128	0.583333					3.00	.41819*	0.0506775	1.44707e-11	0.316891	0.519497
5.00		13	0.304974	0.106327	0.0294897	0.240721	0.369226	0.166667	0.54023					4.00	.38365*	0.0531139	8.82991e-10	0.277474	0.48982
总计		67	0.398245	0.179743	0.0219591	0.354402	0.442087	0.126984	0.828125					5.00	.46057*	0.0531139	2.7301e-12	0.354392	0.566738
模型	固定效应			0.118199	0.0144403	0.369379	0.42711						2.00	1.00	-.40779*	0.0511818	4.50572e-11	-0.510102	-0.30548
	随机效应				0.0709779	0.201178	0.595311			0.0228922				3.00	0.0104027	0.0411706	0.801358	-0.0718962	0.0927015
														4.00	-0.0241441	0.0441349	0.586307	-0.112368	0.0640803
														5.00	0.0527738	0.0441349	0.236352	-0.0354506	0.140998
													3.00	1.00	-.41819*	0.0506775	1.44707e-11	-0.519497	-0.316891
														2.00	-0.0104027	0.0411706	0.801358	-0.0927015	0.0718962
														4.00	-0.0345467	0.0435491	0.430639	-0.1216	0.0525067
														5.00	0.0423711	0.0435491	0.334359	-0.0446823	0.129425
													4.00	1.00	-.38365*	0.0531139	8.82991e-10	-0.48982	-0.277474
														2.00	0.0241441	0.0441349	0.586307	-0.0640803	0.112368
														3.00	0.0345467	0.0435491	0.430639	-0.0525067	0.1216
														5.00	0.0769178	0.0463616	0.102149	-0.0157576	0.169593
													5.00	1.00	-.46057*	0.0531139	2.7301e-12	-0.566738	-0.354392
														2.00	-0.0527738	0.0441349	0.236352	-0.140998	0.0354506
														3.00	-0.0423711	0.0435491	0.334359	-0.129425	0.0446823
														4.00	-0.0769178	0.0463616	0.102149	-0.169593	0.0157576
													*. 平均值差值的显著性水平为 0.05。

## Sheet: 3 week
水		糖水			水		糖水			水		糖水			水		糖水			水		糖水			水		糖水
control 前	control 后	control 前	control 后	riato	cums 前	cums 后	cums 前	cums 后	riato	xiaoyaosan 前	xiaoyaosan 后	xiaoyaosan 前	xiaoyaosan 后	riato	dmso 前	dmso 后	dmso 前	dmso 后	riato	nec1 前	nec1 后	nec1 前	nec1 后	riato	FLU前	FLU后	FLU 前	FLU 后	riato
336	335	117.8	114.7	0.756098	248.5	245.5	110	108.2	0.375	289	286	116.8	114.9	0.387755	288	286.5	115.3	112.7	0.634146	303	301	113.1	111.6	0.428571	245	243	110.9	109.4	0.428571
312.5	312	117.1	113.7	0.871795	297	293	95.3	93.3	0.333333	303.5	300	116.4	115.4	0.222222	312.5	312	116.5	113.9	0.83871	270.5	264.5	110.3	107.8	0.294118	296.5	293	111.7	109.5	0.385965
264	262.5	117.5	113.1	0.745763	235	233	114.6	113.1	0.428571	311	309.5	116.5	114.2	0.605263	288	285	116.5	114.7	0.375	297.5	296.5	117.1	116.3	0.444444	258	257	113	112.6	0.285714
255	253.5	117.9	113.2	0.758065	285	281.5	114.4	111.1	0.485294	276.5	275	118	117.2	0.347826	307	305	116.6	114.8	0.473684	298.5	292.5	103	100.6	0.285714	301.5	300	84.8	82.8	0.571429
255	248.5	101.9	81.8	0.755639	263	261	93.1	91.6	0.428571	300	299	116.6	115.6	0.5	321	320	114.9	113.4	0.6	253.5	251	116.3	115.7	0.193548	297.5	296	112.8	111.5	0.464286
253.5	251.5	116.1	101.8	0.877301	304	300.5	110.9	109.7	0.255319	234.5	233.5	116.4	115.1	0.565217	280.5	278.5	116.9	115	0.487179	301.5	300	116.6	114.4	0.594595	281	280	105.5	103.7	0.642857
					116.4	114.3	115.1	113.3	0.461538	269	265.5	117.4	115.8	0.313725	297	296	117.7	116.6	0.52381	252.5	250	117	114.4	0.509804	262.5	261.5	113.1	112.4	0.411765
1	3.1	4.1		0.79411	299.5	297	106.6	104.7	0.431818	214	212.5	114.5	112.5	0.571429	339	325	115.9	113.7	0.135802	227.5	221	115.5	114.9	0.084507	351	350	100.6	98.9	0.62963
0.5	3.4	3.9			210.5	204	116.7	115.6	0.144737	276.5	275	116.5	115.1	0.482759	303	298.5	116.3	115.4	0.166667	224.5	220	117.4	115.6	0.285714	294	293	113.8	111.6	0.6875
1.5	4.4	5.9			328	325	114.1	111.8	0.433962	302	300	117.1	116.1	0.333333	301	296	118	116.3	0.253731	335	332	116.4	115	0.318182	296	295	106.5	104.2	0.69697
1.5	4.7	6.2			185.3	184.2	115	113.9	0.5	277.5	276	115.9	114.7	0.444444	273	268.5	115.6	113.8	0.285714	303	301	117	114.5	0.555556	262.5	261	109.4	108.5	0.375
6.5	20.1	26.6			253.5	251.2	106.6	104.7	0.452381	245.5	242	115.1	115.1	0	291.5	286	117.1	116	0.166667	300	298.5	115.3	112.9	0.615385	301	300	111.9	110.2	0.62963
2	14.3	16.3			297	291.6	116.1	115.2	0.142857	299.5	297	117.7	116.3	0.358974	263	258.5	116.8	114.9	0.296875	299.5	291	112.5	111.6	0.0957447	240.5	239.9	87.3	86.5	0.571429
					267	261	113.2	111.7	0.2	291.5	290	116.8	115.9	0.375						287.5	271	117.5	114.8	0.140625	300.5	299	113.2	111.3	0.558824
					257	255.5	110.4	108.8	0.516129	275.5	271	117.4	116.8	0.117647	1.5	2.6	4.1		0.402922	303	302	116.3	114.7	0.615385
					296	293.5	89.6	87.6	0.444444	284.5	282.5	116.6	115.1	0.428571	0.5	2.6	3.1												0.524255
										329.5	327.5	90.3	88.1	0.52381	3	1.8	4.8			2	1.5	3.5		0.364126	2	1.5	3.5
					3	1.8	4.8		0.377122	278.5	277	117.5	116.8	0.318182	2	1.8	3.8			6	2.5	8.5			3.5	2.2	5.7
					4	2	6								1	1.5	2.5			1	0.8	1.8			1	0.4	1.4
					2	1.5	3.5			3	1.9	4.9		0.38312	2	1.9	3.9			6	2.4	8.4			1.5	2	3.5
					3.5	3.3	6.8			3.5	1	4.5			1	1.1	2.1			2.5	0.6	3.1			1.5	1.3	2.8
					2	1.5	3.5			1.5	2.3	3.8			14	2.2	16.2			1.5	2.2	3.7			1	1.8	2.8
					3.5	1.2	4.7			1.5	0.8	2.3			4.5	0.9	5.4			2.5	2.6	5.1			1	0.7	1.7
					2.1	1.8	3.9			1	1	2			5	1.7	6.7			6.5	0.6	7.1			1	1.7	2.7
					2.5	1.9	4.4			1	1.3	2.3			4.5	1.8	6.3			4.5	1.8	6.3			1	2.2	3.2
					6.5	1.1	7.6			3.5	1.6	5.1			5.5	1.1	6.6			3	1.4	4.4			1	2.3	3.3
					3	2.3	5.3			1.5	2	3.5			4.5	1.9	6.4			2	2.5	4.5			1.5	0.9	2.4
					1.1	1.1	2.2			1.5	1.4	2.9								1.5	2.4	3.9			1	1.7	2.7
					2.3	1.9	4.2			2	1	3								8.5	0.9	9.4			0.6	0.8	1.4
					5.4	0.9	6.3			1.5	1.2	2.7								16.5	2.7	19.2			1.5	1.9	3.4
					6	1.5	7.5			3.5	0	3.5								1	1.6	2.6
					1.5	1.6	3.1			2.5	1.4	3.9
					2.5	2	4.5			1.5	0.9	2.4
										4.5	0.6	5.1
										2	1.5	3.5
										2	2.2	4.2
										1.5	0.7	2.2
														描述
														VAR00008														多重比较
																个案数	平均值	标准 偏差	标准 错误	平均值的 95% 置信区间		最小值	最大值	成分间方差				因变量:	VAR00008
																				下限	上限							LSD
														1.00		6	0.79411	0.0624777	0.0255064	0.728544	0.859676	0.745763	0.877301					(I) VAR00007		平均值差值 (I-J)	标准 错误	显著性	95% 置信区间
														2.00		16	0.377122	0.124358	0.0310896	0.310856	0.443388	0.142857	0.516129										下限	上限
														3.00		18	0.38312	0.157881	0.0372129	0.304608	0.461632	0	0.605263					1.00	2.00	.41699*	0.0789055	1.67199e-06	0.259307	0.574668
														4.00		13	0.402922	0.212121	0.0588317	0.274739	0.531105	0.135802	0.83871						3.00	.41099*	0.0777008	1.64223e-06	0.255717	0.566263
														5.00		15	0.364126	0.188305	0.0486201	0.259846	0.468406	0.084507	0.615385						4.00	.39119*	0.0813507	9.82589e-06	0.228622	0.553754
														总计		68	0.417568	0.199083	0.0241423	0.36938	0.465757	0	0.877301						5.00	.42998*	0.0796196	1.07734e-06	0.270877	0.589091
														模型	固定效应			0.164828	0.0199884	0.377625	0.457512							2.00	1.00	-.41699*	0.0789055	1.67199e-06	-0.574668	-0.259307
															随机效应				0.0619034	0.245697	0.58944			0.0157147					3.00	-0.00599762	0.0566337	0.915997	-0.119171	0.107176
																													4.00	-0.0257997	0.0615459	0.6765	-0.148789	0.09719
																													5.00	0.0129961	0.0592389	0.827059	-0.105383	0.131376
																												3.00	1.00	-.41099*	0.0777008	1.64223e-06	-0.566263	-0.255717
																													2.00	0.00599762	0.0566337	0.915997	-0.107176	0.119171
																													4.00	-0.0198021	0.0599936	0.742442	-0.13969	0.100085
																													5.00	0.0189938	0.0576244	0.742786	-0.0961595	0.134147
																												4.00	1.00	-.39119*	0.0813507	9.82589e-06	-0.553754	-0.228622
																													2.00	0.0257997	0.0615459	0.6765	-0.09719	0.148789
																													3.00	0.0198021	0.0599936	0.742442	-0.100085	0.13969
																													5.00	0.0387958	0.0624588	0.536747	-0.0860181	0.16361
																												5.00	1.00	-.42998*	0.0796196	1.07734e-06	-0.589091	-0.270877
																													2.00	-0.0129961	0.0592389	0.827059	-0.131376	0.105383
																													3.00	-0.0189938	0.0576244	0.742786	-0.134147	0.0961595
																													4.00	-0.0387958	0.0624588	0.536747	-0.16361	0.0860181
																												*. 平均值差值的显著性水平为 0.05。

## Sheet: 4 week
水		糖水			水		糖水			水		糖水			水		糖水			水		糖水			水		糖水
control 前	control 后	control 前	control 后	riato	cums 前	cums 后	cums 前	cums 后	riato	xiaoyaosan 前	xiaoyaosan 后	xiaoyaosan 前	xiaoyaosan 后	riato	dmso 前	dmso 后	dmso 前	dmso 后	riato	nec1 前	nec1 后	nec1 前	nec1 后	riato	FLU前	FLU后	FLU 前	FLU 后	riato
264	263.2	115.7	112.1	0.818182	217.5	216.1	111.4	110.3	0.44	226.6	224.9	113.8	112.1	0.5	269.1	267.7	113.3	112.7	0.3	248	247.1	114.3	112.8	0.625	240.9	239.9	114.4	112.6	0.642857
276.1	274.7	115.7	111.3	0.758621	181.1	176.9	98.1	96.7	0.25	194.8	193.5	85.4	84	0.518519	234.9	232.4	116.5	115.3	0.324324	260.1	258.9	114.1	112.4	0.586207	311.3	311	114.9	113.5	0.823529
291.2	290.7	116.6	114.6	0.8	234.5	233.2	102.2	101.4	0.380952	265.1	264.4	115.2	112.7	0.78125	227.3	225.5	116.1	113.6	0.581395	212.1	211.1	115	112.2	0.736842	211.7	210.6	89.8	88.7	0.5
260.7	259.2	117.3	112.4	0.765625	259	258	113.8	113.2	0.375	317.2	316.3	115.4	112.7	0.75	266.1	263.6	115.5	113.9	0.390244	183.2	182.1	110.2	108.8	0.56	278.3	277.9	85.3	84.1	0.75
280	278.5	115.1	111.2	0.722222	244	242.4	102.7	101.9	0.333333	282.7	281.7	115.7	114.2	0.6	210.6	208.3	114.3	113.2	0.323529	317	316	115.9	114.6	0.565217	284.9	284.2	114.7	113.7	0.588235
287.8	287.3	114.8	110.1	0.903846	205	204.1	108.6	108.4	0.181818	291.3	290.5	111.6	109	0.764706	202.6	200	114.5	113.8	0.212121	250.8	249.1	111.9	108	0.696429	258.1	257.3	111.4	110.6	0.5
239.3	238.1	113.5	111.2	0.657143	174.6	173.4	114.3	113	0.52	241.5	240.2	115.5	113.4	0.617647	236.2	234.8	95.5	94.5	0.416667	245.6	243.9	102.8	100.6	0.564103	243.6	242.9	114.4	112.5	0.730769
216.2	215.5	116	114.8	0.631579	275.5	274.4	106.5	105.3	0.521739	286.1	285.3	115.5	113.7	0.692308	210.7	209.2	110.7	110	0.318182	279.2	278.3	108.5	106.2	0.71875	292.6	291.8	106.6	104.5	0.724138
236	234.9	116.7	114.8	0.633333	222.4	221.2	100.9	100.1	0.4	286.1	284.8	111.7	109.6	0.617647	286.6	285.1	113.8	112.3	0.5	262	260.9	113.1	111.8	0.541667	299	298.3	106.7	105.2	0.681818
263	262.7	115.2	114.1	0.785714	290	287.1	116.8	115	0.382979	264.5	263.1	115.2	113.2	0.588235	256.5	255.1	115.5	114.2	0.481481	277.7	276.6	116.1	114.8	0.541667	255.4	255.1	109.5	108.7	0.727273
299.3	298.6	115.6	114.1	0.681818	235.1	233.9	100.6	99.3	0.52	229.1	227.9	117.2	115.1	0.636364	290.5	287.7	116.4	115.5	0.243243	252.1	251.2	115.1	114	0.55	297.7	297	106.9	105.8	0.611111
241.1	239.8	114	110.3	0.74	289.1	285.8	115	114	0.232558	234.5	233.6	110.6	107.9	0.75	253.5	251.6	115.7	114.7	0.344828	229.1	226.9	114.1	111.7	0.521739	260.4	259.7	109.8	108.4	0.666667
237.6	236.6	116.1	112.4	0.787234	279.6	278.5	101.6	100.9	0.388889	233	230.6	115.2	112.1	0.563636						268.8	267.9	92.2	90.6	0.64	277.5	277.1	112.1	111.2	0.692308
311.8	311	116.9	110.7	0.885714	215.7	214.9	110.6	109.7	0.529412	287.6	286.5	112.2	110.1	0.65625		1.4	0.6	2	0.369668	263.2	262.8	110.8	106.9	0.906977	277.7	277	104.6	103.2	0.666667
278.4	276.8	116.1	114	0.567568	220.7	219.7	109.8	108.7	0.52381	271.4	270.6	111.7	110.4	0.619048		2.5	1.2	3.7		279	277.6	116.3	113.7	0.65
242.5	241.2	116.7	112.8	0.75	261.7	258.9	114.5	113.4	0.282051	293.6	292.1	93.4	91.2	0.594595		1.8	2.5	4.3								1	1.8	2.8	0.664669
300	299.4	115.9	111.9	0.869565						227.9	226.3	115.5	112.8	0.627907		2.5	1.6	4.1			0.9	1.5	2.4	0.626973		0.3	1.4	1.7
						1.4	1.1	2.5	0.391409							2.3	1.1	3.4			1.2	1.7	2.9			1.1	1.1	2.2
	0.8	3.6	4.4	0.75048		4.2	1.4	5.6			1.7	1.7	3.4	0.639889		2.6	0.7	3.3			1	2.8	3.8			0.4	1.2	1.6
	1.4	4.4	5.8			1.3	0.8	2.1			1.3	1.4	2.7			1.4	1	2.4			1.1	1.4	2.5			0.7	1	1.7
	0.5	2	2.5			1	0.6	1.6			0.7	2.5	3.2			1.5	0.7	2.2			1	1.3	2.3			0.8	0.8	1.6
	1.5	4.9	6.4			1.6	0.8	2.4			0.9	2.7	3.6			1.5	1.5	3			1.7	3.9	5.6			0.7	1.9	2.6
	1.5	3.9	5.4			0.9	0.2	1.1			1	1.5	2.5			1.4	1.3	2.7			1.7	2.2	3.9			0.8	2.1	2.9
	0.5	4.7	5.2			1.2	1.3	2.5			0.8	2.6	3.4			2.8	0.9	3.7			0.9	2.3	3.2			0.7	1.5	2.2
	1.2	2.3	3.5			1.1	1.2	2.3			1.3	2.1	3.4			1.9	1	2.9			1.1	1.3	2.4			0.3	0.8	1.1
	0.7	1.2	1.9			1.2	0.8	2			0.8	1.8	2.6								1.1	1.3	2.4			0.7	1.1	1.8
	1.1	1.9	3			2.9	1.8	4.7			1.3	2.1	3.4								0.9	1.1	2			0.7	1.4	2.1
	0.3	1.1	1.4			1.2	1.3	2.5			1.4	2	3.4								2.2	2.4	4.6			0.4	0.9	1.3
	0.7	1.5	2.2			3.3	1	4.3			1.2	2.1	3.3								0.9	1.6	2.5			0.7	1.4	2.1
	1.3	3.7	5			1.1	0.7	1.8			0.9	2.7	3.6								0.4	3.9	4.3
	1	3.7	4.7			0.8	0.9	1.7			2.4	3.1	5.5								1.4	2.6	4
	0.8	6.2	7			1	1.1	2.1			1.1	2.1	3.2
	1.6	2.1	3.7			2.8	1.1	3.9			0.8	1.3	2.1
	1.3	3.9	5.2								1.5	2.2	3.7
	0.6	4	4.6								1.6	2.7	4.3
描述
VAR00010												多重比较
		个案数	平均值	标准 偏差	标准 错误	平均值的 95% 置信区间		最小值	最大值	成分间方差		因变量:	VAR00010
						下限	上限					LSD
1.00		17	0.75048	0.0940635	0.0228138	0.702117	0.798843	0.567568	0.903846			(I) VAR00009		平均值差值 (I-J)	标准 错误	显著性	95% 置信区间
2.00		16	0.391409	0.113729	0.0284322	0.330807	0.452011	0.181818	0.529412								下限	上限
3.00		17	0.639889	0.0832283	0.0201858	0.597097	0.682681	0.5	0.78125			1.00	2.00	.35907*	0.0349851	9.72356e-16	0.28933	0.428813
4.00		12	0.369668	0.108737	0.0313895	0.30058	0.438756	0.212121	0.581395				3.00	.11059*	0.0344509	0.00198314	0.0419147	0.179268
5.00		15	0.626973	0.103472	0.0267164	0.569672	0.684274	0.521739	0.906977				4.00	.38081*	0.0378699	2.33338e-15	0.30532	0.456305
总计		77	0.568045	0.177832	0.0202659	0.527682	0.608408	0.181818	0.906977				5.00	.12351*	0.0355808	0.000879823	0.0525782	0.194436
模型	固定效应			0.100441	0.0114463	0.545227	0.590862					2.00	1.00	-.35907*	0.0349851	9.72356e-16	-0.428813	-0.28933
	随机效应				0.0744432	0.361357	0.774732			0.026667			3.00	-.24848*	0.0349851	7.15189e-10	-0.318222	-0.178739
													4.00	0.0217409	0.0383565	0.572605	-0.0547214	0.0982032
													5.00	-.23556*	0.0360982	8.18038e-09	-0.307525	-0.163604
												3.00	1.00	-.11059*	0.0344509	0.00198314	-0.179268	-0.0419147
													2.00	.24848*	0.0349851	7.15189e-10	0.178739	0.318222
													4.00	.27022*	0.0378699	6.21358e-10	0.194729	0.345713
													5.00	0.0129157	0.0355808	0.71767	-0.0580132	0.0838447
												4.00	1.00	-.38081*	0.0378699	2.33338e-15	-0.456305	-0.30532
													2.00	-0.0217409	0.0383565	0.572605	-0.0982032	0.0547214
													3.00	-.27022*	0.0378699	6.21358e-10	-0.345713	-0.194729
													5.00	-.25731*	0.0389006	5.636e-09	-0.334852	-0.179758
												5.00	1.00	-.12351*	0.0355808	0.000879823	-0.194436	-0.0525782
													2.00	.23556*	0.0360982	8.18038e-09	0.163604	0.307525
													3.00	-0.0129157	0.0355808	0.71767	-0.0838447	0.0580132
													4.00	.25731*	0.0389006	5.636e-09	0.179758	0.334852
												*. 平均值差值的显著性水平为 0.05。

## Sheet: 5 week
水		糖水			水		糖水			水		糖水			水		糖水			水		糖水			水		糖水
control 前	control 后	control 前	control 后	riato	cums 前	cums 后	cums 前	cums 后	riato	xiaoyaosan 前	xiaoyaosan 后	xiaoyaosan 前	xiaoyaosan 后	riato	dmso 前	dmso 后	dmso 前	dmso 后	riato	nec1 前	nec1 后	nec1 前	nec1 后	riato	FLU前	FLU后	FLU 前	FLU 后	riato
312.4	311.8	116.2	114.3	0.76	282	280.3	112.1	111.4	0.291667	262.6	262.4	114.7	113.4	0.866667	327.7	324.7	116.8	115.4	0.318182	270	269.8	115.8	110.3	0.964912	315.2	313.4	115	112.8	0.55
287.5	287.2	117	113.9	0.911765	256	255.1	114.5	113.4	0.55	198.7	197.5	117.2	114.2	0.714286	314.9	311.4	116.5	114.6	0.351852	274.3	274.1	114.9	113.6	0.866667	274.8	273.9	114.3	113.1	0.571429
307.6	307.1	115.8	113	0.848485	310.8	308	112.6	111.2	0.333333	250.4	249	115.2	112.3	0.674419	266.7	265.1	116.1	115	0.407407	279.6	278.4	113.9	112.3	0.571429	295.9	295.5	116.5	114.9	0.8
314.3	313.9	116.9	115	0.826087	311.6	310.7	113.9	113.7	0.181818	268.7	268.1	114.8	113.1	0.73913	294	291.1	114.4	112.2	0.431373	297.9	296.8	116.5	115.1	0.56	220.6	218	111	109.1	0.422222
279.8	278.4	111.9	110	0.575758	287.9	287	115.9	115.6	0.25	251.4	250	116.3	114.7	0.533333	327.2	324.2	116.4	114.9	0.333333	255.1	254.6	116.5	115.5	0.666667	297.7	297.1	113.8	112.7	0.647059
284.1	283.7	113.9	112.1	0.818182	294.1	293	113.6	112.4	0.521739	247.7	246.6	112.6	110.1	0.694444	293.2	290.6	115.5	112.9	0.5	312	310.8	115.7	112.7	0.714286	286.2	285.7	115.2	110.1	0.910714
265.8	264.8	115.4	110.2	0.83871	308.3	307.1	110.6	109.7	0.428571	290.6	290.1	115.5	113.5	0.8	313.9	310	111.4	109.5	0.327586	308.8	307.9	115.3	113.3	0.689655	248.9	247.6	114.2	112.7	0.535714
291.8	291.1	116.2	112	0.857143	285.7	284.7	116.8	115.6	0.545455	275.9	275.2	115	113.5	0.681818	282.9	281.4	116.8	115.2	0.516129	290	289.1	115.2	113.1	0.7	341.1	340.5	115.5	113.7	0.75
299.2	298.6	115.4	113.4	0.769231	315	311.2	114.9	112.8	0.355932	291.3	290.6	114.9	113.1	0.72	279.4	277.8	115.1	113.6	0.483871	219.4	218.7	115.1	113.2	0.730769	273.9	273	107.6	106	0.64
297.6	296.6	113.5	111.2	0.69697	327.9	326.7	113.8	112.3	0.555556	281.6	280.8	116.1	114.6	0.652174	300.8	299	114.8	113.7	0.37931	309	308.4	116.8	115.2	0.727273	308.5	307.8	113.9	111.4	0.78125
313.5	312	116.3	112.2	0.732143	350.2	348.2	116.3	115.5	0.285714	299.1	298.3	114.5	113.7	0.5	281.4	279.9	116.3	115.4	0.375	332.3	331.8	113.2	112.1	0.6875	265.1	264.1	111.2	109.9	0.565217
278.8	276.2	114.8	110.3	0.633803	267.6	265.5	113	111.6	0.4	313.5	313	116.5	113.5	0.857143	294.3	292.4	116.2	114.6	0.457143	278	276.4	114.2	112.5	0.515152	313.6	313	114.3	113.3	0.625
270.5	269.8	113.6	112.1	0.681818	308.1	306.6	113.6	112.7	0.375	314.5	314.1	115.3	114.1	0.75						289.7	289.1	116.9	115.2	0.73913
306	305.8	115.8	114.6	0.857143	256	254.7	114.2	113.8	0.235294	289.7	289	116.9	115.6	0.65		3	1.4	4.4	0.406766	288.7	287.3	116.4	112.5	0.735849		1.8	2.2	4	0.649884
286.3	285.9	117	115.8	0.75	301.2	298.7	112.8	111.8	0.285714	290.6	289.6	114.4	113	0.583333		3.5	1.9	5.4		250.2	249.3	116.8	115.7	0.55		0.9	1.2	2.1
283.6	281.9	112.9	105.3	0.817204	247.4	244.5	115.3	113.4	0.395833							1.6	1.1	2.7								0.4	1.6	2
											0.2	1.3	1.5	0.69445		2.9	2.2	5.1			0.2	5.5	5.7	0.694619		2.6	1.9	4.5
	0.6	1.9	2.5	0.773402		1.7	0.7	2.4	0.374477		1.2	3	4.2			3	1.5	4.5			0.2	1.3	1.5			0.6	1.1	1.7
	0.3	3.1	3.4			0.9	1.1	2			1.4	2.9	4.3			2.6	2.6	5.2			1.2	1.6	2.8			0.5	5.1	5.6
	0.5	2.8	3.3			2.8	1.4	4.2			0.6	1.7	2.3			3.9	1.9	5.8			1.1	1.4	2.5			1.3	1.5	2.8
	0.4	1.9	2.3			0.9	0.2	1.1			1.4	1.6	3			1.5	1.6	3.1			0.5	1	1.5			0.6	1.8	2.4
	1.4	1.9	3.3			0.9	0.3	1.2			1.1	2.5	3.6			1.6	1.5	3.1			1.2	3	4.2			0.9	1.6	2.5
	0.4	1.8	2.2			1.1	1.2	2.3			0.5	2	2.5			1.8	1.1	2.9			0.9	2	2.9			0.7	2.5	3.2
	1	5.2	6.2			1.2	0.9	2.1			0.7	1.5	2.2			1.5	0.9	2.4			0.9	2.1	3			1	1.3	2.3
	0.7	4.2	4.9			1	1.2	2.2			0.7	1.8	2.5			1.9	1.6	3.5			0.7	1.9	2.6			0.6	1	1.6
	0.6	2	2.6			3.8	2.1	5.9			0.8	1.5	2.3								0.6	1.6	2.2
	1	2.3	3.3			1.2	1.5	2.7			0.8	0.8	1.6								0.5	1.1	1.6
	1.5	4.1	5.6			2	0.8	2.8			0.5	3	3.5								1.6	1.7	3.3
	2.6	4.5	7.1			2.1	1.4	3.5			0.4	1.2	1.6								0.6	1.7	2.3
	0.7	1.5	2.2			1.5	0.9	2.4			0.7	1.3	2								1.4	3.9	5.3
	0.2	1.2	1.4			1.3	0.4	1.7			1	1.4	2.4								0.9	1.1	2
	0.4	1.2	1.6			2.5	1	3.5
	1.7	7.6	9.3			2.9	1.9	4.8
	描述												多重比较
	VAR00012												因变量:	VAR00012
			个案数	平均值	标准 偏差	标准 错误	平均值的 95% 置信区间		最小值	最大值	成分间方差		LSD
							下限	上限					(I) VAR00011		平均值差值 (I-J)	标准 错误	显著性	95% 置信区间
	1.00		16	0.773402	0.0912868	0.0228217	0.724759	0.822046	0.575758	0.911765								下限	上限
	2.00		16	0.374477	0.119774	0.0299435	0.310654	0.4383	0.181818	0.555556			1.00	2.00	.39893*	0.0367241	1.37772e-16	0.325663	0.472188
	3.00		15	0.69445	0.104825	0.0270658	0.636399	0.7525	0.5	0.866667				3.00	.07895*	0.0373311	0.0380498	0.0044791	0.153426
	4.00		12	0.406766	0.0700838	0.0202315	0.362236	0.451295	0.318182	0.516129				4.00	.36664*	0.0396665	1.08014e-13	0.287504	0.44577
	5.00		15	0.694619	0.118444	0.0305822	0.629027	0.760212	0.515152	0.964912				5.00	.07878*	0.0373311	0.038452	0.00430973	0.153257
	总计		74	0.59572	0.194237	0.0225796	0.550719	0.640721	0.181818	0.964912			2.00	1.00	-.39893*	0.0367241	1.37772e-16	-0.472188	-0.325663
	模型	固定效应			0.103871	0.0120748	0.571632	0.619809						3.00	-.31997*	0.0373311	1.80496e-12	-0.394447	-0.2455
		随机效应				0.082895	0.365567	0.825874			0.0333006			4.00	-0.0322888	0.0396665	0.418441	-0.111421	0.0468437
														5.00	-.32014*	0.0373311	1.77085e-12	-0.394616	-0.245669
													3.00	1.00	-.07895*	0.0373311	0.0380498	-0.153426	-0.0044791
														2.00	.31997*	0.0373311	1.80496e-12	0.2455	0.394447
														4.00	.28768*	0.0402292	7.07527e-10	0.207429	0.367939
														5.00	-0.00016937	0.0379285	0.99645	-0.0758346	0.0754958
													4.00	1.00	-.36664*	0.0396665	1.08014e-13	-0.44577	-0.287504
														2.00	0.0322888	0.0396665	0.418441	-0.0468437	0.111421
														3.00	-.28768*	0.0402292	7.07527e-10	-0.367939	-0.207429
														5.00	-.28785*	0.0402292	6.95176e-10	-0.368109	-0.207599
													5.00	1.00	-.07878*	0.0373311	0.038452	-0.153257	-0.00430973
														2.00	.32014*	0.0373311	1.77085e-12	0.245669	0.394616
														3.00	0.00016937	0.0379285	0.99645	-0.0754958	0.0758346
														4.00	.28785*	0.0402292	6.95176e-10	0.207599	0.368109
													*. 平均值差值的显著性水平为 0.05。

## Sheet: 6 week
水		糖水			水		糖水			水		糖水			水		糖水			水		糖水			水		糖水
control 前	control 后	control 前	control 后	riato	cums 前	cums 后	cums 前	cums 后	riato	xiaoyaosan 前	xiaoyaosan 后	xiaoyaosan 前	xiaoyaosan 后	riato	dmso 前	dmso 后	dmso 前	dmso 后	riato	nec1 前	nec1 后	nec1 前	nec1 后	riato	FLU前	FLU后	FLU 前	FLU 后	riato
260.1	259.6	117.3	115.5	0.782609	285.5	283.6	114.6	113.6	0.344828	249.8	247.9	113.1	101.5	0.859259	249.7	247.1	110.6	108.2	0.48	282.2	281.3	116.3	114.1	0.709677	249.3	248.6	116.9	115.2	0.708333
256.9	256	116.7	112.1	0.836364	282.3	280.1	111.5	111.4	0.0434783	222.8	220.7	112.1	103.5	0.803738	238.1	235.2	115.3	113.8	0.340909	296	295.6	116.8	111.5	0.929825	281.5	281	112	111.1	0.642857
285.9	284.6	112.3	93.3	0.935961	310	308.3	112.1	111.7	0.190476	269.6	268.3	108.9	107.7	0.48	253.1	251.7	117.1	116.1	0.416667	307.5	306.1	111.9	110.5	0.5	210.8	209.8	111.9	110.4	0.6
266.2	265.6	106	99.8	0.911765	263.5	261.9	104.6	103.6	0.384615	259.8	257.7	112.2	101.9	0.830645	223.1	221.7	114.3	113.9	0.222222	282.2	279.3	111.7	100.4	0.795775	295.6	295.4	109.7	108.2	0.882353
304.3	303.5	115.6	111.7	0.829787	246.6	243.8	114.7	113.9	0.222222	289.9	286.7	112.9	102.4	0.766423	299.1	297.8	108.3	107.5	0.380952	259.8	257.4	110.3	102.5	0.764706	287.2	286	115.9	114.1	0.6
225.3	223.1	107.1	100.6	0.747126	253.5	251.7	112	111.2	0.307692	295.6	294.5	114.7	110.1	0.807018	294.7	293.1	114.4	114.1	0.157895	278	275.2	118.4	112.3	0.685393	326.5	324.6	114.7	112	0.586957
291.9	290.6	110	102.6	0.850575	256.8	254	115.2	114.5	0.2	274.7	272.9	108.4	101.6	0.790698	240.8	236.4	117.5	116.2	0.22807	261.8	259.4	116.9	112.1	0.666667	284.5	283.9	114.7	112.9	0.75
218.6	217.8	116.9	111	0.880597	283.5	281.5	114.9	112.9	0.5	222.5	220.9	113.9	112.1	0.529412	279	275.6	116.5	115.4	0.244444	289	286.4	117.5	113.3	0.617647	251.2	250.4	113.9	111.1	0.777778
269.3	267.8	111.3	108.1	0.680851	255.7	254.1	106.7	106.3	0.2	297.8	296.4	113.4	110.3	0.688889	263.9	259.4	116.1	115.6	0.1	287.4	286.1	116.2	113.4	0.682927	290.9	289.7	116.1	114.1	0.625
315	313.2	115.6	110.5	0.73913	232.1	231.2	116.1	115.6	0.357143	280.1	279.1	113.8	111.4	0.705882	281.7	278	116.6	114.9	0.314815	258.1	256.7	114.6	113.1	0.517241	285.3	284.4	114.9	112.3	0.742857
248.7	246.7	114.8	101.1	0.872611	185.8	184.7	111.1	109.3	0.62069	208.9	208	113.7	110.8	0.763158	254.9	251.4	113.5	112	0.3	305.2	302.9	114.9	110.7	0.646154	285	284.2	117.1	115.7	0.636364
252.2	249.7	109.7	102.2	0.75	263.7	261.7	114.7	113.7	0.333333	244	241.7	114.2	110.1	0.640625	260	256.3	114.8	113.6	0.244898	259.7	258.9	111.1	110.1	0.555556	290.2	289.7	115.3	114	0.722222
261.3	258.9	116.9	110	0.741935	282.9	281.1	111.9	111.3	0.25	280.3	278.1	113.2	107.2	0.731707						270.8	267.8	116.6	111.5	0.62963
247.8	244.9	115.5	102.1	0.822086	248.1	246.5	104.3	102.9	0.466667	306.5	305	111.3	104.1	0.827586	2.6	2.4	5		0.285906	314	313.2	108.9	104.3	0.851852					0.68956
285	284.5	115.2	112.1	0.861111	259.4	257.7	114.2	114.1	0.0555556	281	279.9	107.9	106.2	0.607143	2.9	1.5	4.4			293.6	292.5	114.7	111.5	0.744186
244.2	243.5	114.5	112.5	0.740741	273.4	272.1	97.5	96.5	0.434783						1.4	1	2.4
171.9	169.7	110.1	104.1	0.731707						1.9	11.6	13.5		0.722146	1.4	0.4	1.8			0.9	2.2	3.1		0.686482	0.7	1.7	2.4
					1.9	1	2.9		0.306968	2.1	8.6	10.7			1.3	0.8	2.1			0.4	5.3	5.7			0.5	0.9	1.4
0.5	1.8	2.3		0.806762	2.2	0.1	2.3			1.3	1.2	2.5			1.6	0.3	1.9			1.4	1.4	2.8			1	1.5	2.5
0.9	4.6	5.5			1.7	0.4	2.1			2.1	10.3	12.4			4.4	1.3	5.7			2.9	11.3	14.2			0.2	1.5	1.7
1.3	19	20.3			1.6	1	2.6			3.2	10.5	13.7			3.4	1.1	4.5			2.4	7.8	10.2			1.2	1.8	3
0.6	6.2	6.8			2.8	0.8	3.6			1.1	4.6	5.7			4.5	0.5	5			2.8	6.1	8.9			1.9	2.7	4.6
0.8	3.9	4.7			1.8	0.8	2.6			1.8	6.8	8.6			3.7	1.7	5.4			2.4	4.8	7.2			0.6	1.8	2.4
2.2	6.5	8.7			2.8	0.7	3.5			1.6	1.8	3.4			3.5	1.5	5			2.6	4.2	6.8			0.8	2.8	3.6
1.3	7.4	8.7			2	2	4			1.4	3.1	4.5			3.7	1.2	4.9			1.3	2.8	4.1			1.2	2	3.2
0.8	5.9	6.7			1.6	0.4	2			1	2.4	3.4								1.4	1.5	2.9			0.9	2.6	3.5
1.5	3.2	4.7			0.9	0.5	1.4			0.9	2.9	3.8								2.3	4.2	6.5			0.8	1.4	2.2
1.8	5.1	6.9			1.1	1.8	2.9			2.3	4.1	6.4								0.8	1	1.8			0.5	1.3	1.8
2	13.7	15.7			2	1	3			2.2	6	8.2								3	5.1	8.1
2.5	7.5	10			1.8	0.6	2.4			1.5	7.2	8.7								0.8	4.6	5.4
2.4	6.9	9.3			1.6	1.4	3			1.1	1.7	2.8								1.1	3.2	4.3
2.9	13.4	16.3			1.7	0.1	1.8
0.5	3.1	3.6			1.3	1	2.3
0.7	2	2.7
2.2	6	8.2
描述													多重比较
VAR00014													因变量:	VAR00014
		个案数	平均值	标准 偏差	标准 错误	平均值的 95% 置信区间		最小值	最大值	成分间方差			LSD
						下限	上限						(I) VAR00013		平均值差值 (I-J)	标准 错误	显著性	95% 置信区间
1.00		17	0.806762	0.0733161	0.0177818	0.769066	0.844458	0.680851	0.935961									下限	上限
2.00		16	0.306968	0.156571	0.0391427	0.223537	0.390398	0.0434783	0.62069				1.00	2.00	.49979*	0.0408626	4.78336e-19	0.418297	0.581292
3.00		15	0.722146	0.113706	0.0293587	0.659177	0.785114	0.48	0.859259					3.00	.08462*	0.0415584	0.0455268	0.00173102	0.167502
4.00		12	0.285906	0.10855	0.0313356	0.216937	0.354875	0.1	0.48					4.00	.52086*	0.0442321	2.89355e-18	0.432638	0.609074
5.00		15	0.686482	0.119241	0.0307879	0.620449	0.752516	0.5	0.929825					5.00	.12028*	0.0415584	0.00506426	0.0373943	0.203165
总计		75	0.575823	0.247693	0.0286012	0.518834	0.632812	0.0434783	0.935961				2.00	1.00	-.49979*	0.0408626	4.78336e-19	-0.581292	-0.418297
模型	固定效应			0.117315	0.0135464	0.548806	0.60284							3.00	-.41518*	0.0421627	7.55473e-15	-0.499269	-0.331087
	随机效应				0.110024	0.270347	0.881299			0.0588765				4.00	0.0210616	0.0448004	0.63973	-0.06829	0.110413
														5.00	-.37951*	0.0421627	2.63077e-13	-0.463606	-0.295424
													3.00	1.00	-.08462*	0.0415584	0.0455268	-0.167502	-0.00173102
														2.00	.41518*	0.0421627	7.55473e-15	0.331087	0.499269
														4.00	.43624*	0.0454359	2.10998e-14	0.34562	0.526859
														5.00	0.0356633	0.0428374	0.407943	-0.0497732	0.1211
													4.00	1.00	-.52086*	0.0442321	2.89355e-18	-0.609074	-0.432638
														2.00	-0.0210616	0.0448004	0.63973	-0.110413	0.06829
														3.00	-.43624*	0.0454359	2.10998e-14	-0.526859	-0.34562
														5.00	-.40058*	0.0454359	5.74569e-13	-0.491195	-0.309957
													5.00	1.00	-.12028*	0.0415584	0.00506426	-0.203165	-0.0373943
														2.00	.37951*	0.0421627	2.63077e-13	0.295424	0.463606
														3.00	-0.0356633	0.0428374	0.407943	-0.1211	0.0497732
														4.00	.40058*	0.0454359	5.74569e-13	0.309957	0.491195
													*. 平均值差值的显著性水平为 0.05。
