# Supplementary material for: Antidepressant Mechanism of Traditional Chinese Medicine Formula Xiaoyaosan in CUMS-Induced Depressed Mouse Model via RIPK1-RIPK3-MLKL Mediated Necroptosis Based on Network Pharmacology Analysis
Source: Front Pharmacol. 2021 Nov 19;12:773562. doi: 10.3389/fphar.2021.773562 (PMC8641697; doi:10.3389/fphar.2021.773562)
Supplement: Supplementary file 6 [file DataSheet5.ZIP]

Archive with 12 entries (9 files):
- IBA1/
- IBA1/IBA1 and HPRT1(1,2,3)_2019-04-30 14-46-12_CC017034.pcrd
- IBA1/IBA1 and HPRT1(4,5)_2019-04-30 16-31-13_CC017034.pcrd
- IBA1/IBA1结果.xlsx
- IL-1b/
- IL-1b/il-1b HPRT1 1,2,3_2019-05-16 14-54-10_CC017034.pcrd
- IL-1b/il-1b hprt1 4,5_2019-05-16 16-59-40_CC017034.pcrd
- IL-1b/数据.xlsx
- LCN2/
- LCN2/LCN2 HPRT1_1,2,3 2019-05-15 14-41-41_CC017034.pcrd
- LCN2/LCN2 HPRT1_4,5 2019-05-15 16-51-39_CC017034.pcrd
- LCN2/LCN2 数据.xlsx
