# Supplementary material for: Antidepressant Mechanism of Traditional Chinese Medicine Formula Xiaoyaosan in CUMS-Induced Depressed Mouse Model via RIPK1-RIPK3-MLKL Mediated Necroptosis Based on Network Pharmacology Analysis
Source: Front Pharmacol. 2021 Nov 19;12:773562. doi: 10.3389/fphar.2021.773562 (PMC8641697; doi:10.3389/fphar.2021.773562)
Supplement: Supplementary file 6 [file DataSheet5.ZIP › IBA1/IBA1结果.xlsx]

## Sheet: 0
	Well	Fluor	Target	Content	Sample	Biological Set Name	Cq	Cq Mean	Cq Std. Dev	Starting Quantity (SQ)	Log Starting Quantity	SQ Mean	SQ Std. Dev	Set Point	Well Note
	A01	SYBR		Unkn			26.8769	26.8769	0				0	58
	A02	SYBR		Unkn			26.9616	26.9616	0				0	58
	A03	SYBR		Unkn			27.0005	27.0005	0				0	58
	A04	SYBR		Unkn			27.1119	27.1119	0				0	58
	A05	SYBR		Unkn			27.083	27.083	0				0	58
	A06	SYBR		Unkn			26.9924	26.9924	0				0	58
	A07	SYBR		Unkn			22.7606	22.7606	0				0	58
	A08	SYBR		Unkn			22.6741	22.6741	0				0	58
	A09	SYBR		Unkn			22.769	22.769	0				0	58
	A10	SYBR		Unkn			23.5278	23.5278	0				0	58
	A11	SYBR		Unkn			23.7808	23.7808	0				0	58
	A12	SYBR		Unkn			23.6329	23.6329	0				0	58
	B01	SYBR		Unkn			27.4839	27.4839	0				0	58
	B02	SYBR		Unkn			27.5175	27.5175	0				0	58
	B03	SYBR		Unkn			27.5951	27.5951	0				0	58
	B04	SYBR		Unkn			32.6125	32.6125	0				0	58
	B05	SYBR		Unkn			31.0761	31.0761	0				0	58
	B06	SYBR		Unkn			31.7955	31.7955	0				0	58
	B07	SYBR		Unkn			23.9131	23.9131	0				0	58
	B08	SYBR		Unkn			23.9004	23.9004	0				0	58
	B09	SYBR		Unkn			23.8542	23.8542	0				0	58
	B10	SYBR		Unkn			29.0461	29.0461	0				0	58
	B11	SYBR		Unkn			28.4645	28.4645	0				0	58
	B12	SYBR		Unkn			28.6941	28.6941	0				0	58
	C01	SYBR		Unkn			30.8304	30.8304	0				0	58
	C02	SYBR		Unkn			30.8246	30.8246	0				0	58
	C03	SYBR		Unkn			30.7621	30.7621	0				0	58
	C04	SYBR		Unkn			26.932	26.932	0				0	58
	C05	SYBR		Unkn			26.6503	26.6503	0				0	58
	C06	SYBR		Unkn			26.7971	26.7971	0				0	58
	C07	SYBR		Unkn			25.424	25.424	0				0	58
	C08	SYBR		Unkn			26.8867	26.8867	0				0	58
	C09	SYBR		Unkn			26.5676	26.5676	0				0	58
	C10	SYBR		Unkn			23.4497	23.4497	0				0	58
	C11	SYBR		Unkn			23.2728	23.2728	0				0	58
	C12	SYBR		Unkn			23.2761	23.2761	0				0	58
	D01	SYBR		Unkn			28.2829	28.2829	0				0	58
	D02	SYBR		Unkn			28.7254	28.7254	0				0	58
	D03	SYBR		Unkn			29.2358	29.2358	0				0	58
	D04	SYBR		Unkn			26.7362	26.7362	0				0	58
	D05	SYBR		Unkn			29.1693	29.1693	0				0	58
	D06	SYBR		Unkn			29.088	29.088	0				0	58
	D07	SYBR		Unkn			26.1368	26.1368	0				0	58
	D08	SYBR		Unkn			25.5402	25.5402	0				0	58
	D09	SYBR		Unkn			25.7904	25.7904	0				0	58
	D10	SYBR		Unkn			24.4941	24.4941	0				0	58
	D11	SYBR		Unkn			25.3525	25.3525	0				0	58
	D12	SYBR		Unkn			24.0497	24.0497	0				0	58
	E01	SYBR		Unkn			27.131	27.131	0				0	58
	E02	SYBR		Unkn			30.5802	30.5802	0				0	58
	E03	SYBR		Unkn			31.3455	31.3455	0				0	58
	E04	SYBR		Unkn			29.6209	29.6209	0				0	58
	E05	SYBR		Unkn			30.0159	30.0159	0				0	58
	E06	SYBR		Unkn			30.167	30.167	0				0	58
	E07	SYBR		Unkn			27.0349	27.0349	0				0	58
	E08	SYBR		Unkn			27.8366	27.8366	0				0	58
	E09	SYBR		Unkn			27.9187	27.9187	0				0	58
	E10	SYBR		Unkn			26.1481	26.1481	0				0	58
	E11	SYBR		Unkn			25.9967	25.9967	0				0	58
	E12	SYBR		Unkn			26.0574	26.0574	0				0	58
	F01	SYBR		Unkn			26.6713	26.6713	0				0	58
	F02	SYBR		Unkn			26.8419	26.8419	0				0	58
	F03	SYBR		Unkn			26.378	26.378	0				0	58
	F04	SYBR		Unkn			30.9869	30.9869	0				0	58
	F05	SYBR		Unkn			30.3642	30.3642	0				0	58
	F06	SYBR		Unkn			27.4927	27.4927	0				0	58
	F07	SYBR		Unkn			22.801	22.801	0				0	58
	F08	SYBR		Unkn			22.6333	22.6333	0				0	58
	F09	SYBR		Unkn			23.0032	23.0032	0				0	58
	F10	SYBR		Unkn			25.4443	25.4443	0				0	58
	F11	SYBR		Unkn			27.1172	27.1172	0				0	58
	F12	SYBR		Unkn			27.0477	27.0477	0				0	58
	G01	SYBR		Unkn			30.3374	30.3374	0				0	58
	G02	SYBR		Unkn			30.9554	30.9554	0				0	58
	G03	SYBR		Unkn			30.9818	30.9818	0				0	58
	G04	SYBR		Unkn			25.2742	25.2742	0				0	58
	G05	SYBR		Unkn			24.9508	24.9508	0				0	58
	G06	SYBR		Unkn			30.1995	30.1995	0				0	58
	G07	SYBR		Unkn			27.6087	27.6087	0				0	58
	G08	SYBR		Unkn			27.5737	27.5737	0				0	58
	G09	SYBR		Unkn			27.602	27.602	0				0	58
	G10	SYBR		Unkn			24.3631	24.3631	0				0	58
	G11	SYBR		Unkn			24.0702	24.0702	0				0	58
	G12	SYBR		Unkn			23.9325	23.9325	0				0	58
	H01	SYBR		Unkn			25.9213	25.9213	0				0	58
	H02	SYBR		Unkn			27.2997	27.2997	0				0	58
	H03	SYBR		Unkn			27.6406	27.6406	0				0	58
	H04	SYBR		Unkn				0	0			0	0	58
	H05	SYBR		Unkn				0	0			0	0	58
	H06	SYBR		Unkn				0	0			0	0	58
	H07	SYBR		Unkn			23.5692	23.5692	0				0	58
	H08	SYBR		Unkn			23.372	23.372	0				0	58
	H09	SYBR		Unkn			23.6813	23.6813	0				0	58
	H10	SYBR		Unkn				0	0			0	0	58
	H11	SYBR		Unkn				0	0			0	0	58
	H12	SYBR		Unkn				0	0			0	0	58

## Sheet: Run Information
File Name	IBA1 and HPRT1(1,2,3)_2019-04-30 14-46-12_CC017034.pcrd
Created By User	admin
Notes
ID
Run Started	04/30/2019 06:46:48 UTC
Run Ended	04/30/2019 08:27:49 UTC
Sample Vol	25
Lid Temp	105
Protocol File Name	428.prcl
Plate Setup File Name	430.pltd
Base Serial Number	CC017034
Optical Head Serial Number	785BR7497
CFX Manager Version	2.1.1022.0523.

## Sheet: IBA1数据
26.8769	26.9616	27.0005	27.1119	27.083	26.9924		22.7606	22.6741	22.769	23.5278	23.7808	23.6329	C1	C1	C1	R2	R2	R2	C1	C1	C1	R2	R2	R2
27.4839	27.5175	27.5951	32.6125	31.0761	31.7955		23.9131	23.9004	23.8542	29.0461	28.4645	28.6941	M1	M1	M1	N2	N2	N2	M1	M1	M1	N2	N2	N2
30.8304	30.8246	30.7621	26.932	26.6503	26.7971		25.424	26.8867	26.5676	23.4497	23.2728	23.2761	X1	X1	X1	C3	C3	C3	X1	X1	X1	C3	C3	C3
28.2829	28.7254	29.2358	26.7362	29.1693	29.088		26.1368	25.5402	25.7904	24.4941	25.3525	24.0497	R1	R1	R1	M3	M3	M3	R1	R1	R1	M3	M3	M3
27.131	30.5802	31.3455	29.6209	30.0159	30.167		27.0349	27.8366	27.9187	26.1481	25.9967	26.0574	N1	N1	N1	X3	X3	X3	N1	N1	N1	X3	X3	X3
26.6713	26.8419	26.378	30.9869	30.3642	27.4927		22.801	22.6333	23.0032	25.4443	27.1172	27.0477	C2	C2	C2	R3	R3	R3	C2	C2	C2	R3	R3	R3
30.3374	30.9554	30.9818	25.2742	24.9508	30.1995		27.6087	27.5737	27.602	24.3631	24.0702	23.9325	M2	M2	M2	N3	N3	N3	M2	M2	M2	N3	N3	N3
25.9213	27.2997	27.6406	0	0	0		23.5692	23.372	23.6813	0	0	0	X2	X2	X2				X2	X2	X2
				均值	ΔCt	ΔΔCt	2-ΔΔCt						均值
对照组1	26.8769	26.9616	27.0005	26.9464	4.2117579972102	0.46214744275069	0.725905		内参1	22.7606	22.6741	22.769	22.7346		0.725905	2.20498	0.896888	1.77037	0.894976
对照组2	26.6713	26.8419	26.378	26.6304	3.81790760287904	0.06829704841953	0.953763		内参2	22.801	22.6333	23.0032	22.8125		0.953763	1.63419	0.882908	3.44567	1.09041
对照组3		26.932	26.6503	26.7971	3.4642528871794	-0.28535766728011	1.21871		内参3	23.4497	23.2728	23.2761	23.3329		1.21871	13.4507	0.999016	1.59265	1.12962
对照组4	27.6671	27.7599	27.7615	27.7295	3.76953007108087	0.0199195166213602	0.986288		内参4	24.1927	23.8239	23.8634	23.96		0.986288	1.59034	1.06405	3.22515	0.647801
对照组5	26.3433	26.3293	26.3938	26.3555	3.48460421394802	-0.26500634051149	1.20164		内参5	22.953		22.7887	22.8709		1.20164	7.28853	1.50659	1.55377	1.04689
			对照组均值	26.8918	3.74961055445951		1.01726					内参均值	23.1422
模型组1	27.4839	27.5175	27.5951	27.5322	2.60884329573603	-1.14076725872348	2.20498		内参1	24.4941	25.3525		24.9233
模型组2	30.3374	30.9554		30.6464	3.0410369872006	-0.70857356725891	1.63419		内参2	27.6087		27.602	27.6054
模型组3	23.9004	23.8542		23.8773	0	-3.74961055445951	13.4507		内参3		23.9004	23.8542	23.8773
模型组4	31.6996	31.9534		31.8265	3.0802735561481	-0.66933699831141	1.59034		内参4		28.7463		28.7463
模型组5		28.7463		28.7463	0.883981860569598	-2.86562869388991	7.28853		内参5		27.9637	27.7609	27.8623
							5.23375
逍遥散组1		30.8246	30.7621	30.7933	3.9066113041394	0.15700074967989	0.896888		内参1		26.8867		26.8867
逍遥散组2		27.2997	27.6406	27.4701	3.9292750213546	0.17966446689509	0.882908		内参2	23.5692	23.372	23.6813	23.5408
逍遥散组3	29.6209	30.0159		29.8184	3.75103093553645	0.0014203810769402	0.999016		内参3	26.1481	25.9967	26.0574	26.0674
逍遥散组4		31.8675		31.8675	3.6600401438905	-0.0895704105690101	1.06405		内参4		28.059	28.3558	28.2074
逍遥散组5			30.8886	30.8886	3.1583237174318	-0.59128683702771	1.50659		内参5	27.6326		27.828	27.7303
							1.06989
溶剂组1	28.2829	28.7254	29.2358	28.748	2.9255558448131	-0.82405470964641	1.77037		内参1	26.1368	25.5402	25.7904	25.8225
溶剂组2	27.083	26.9924	22.7606	25.612	1.96482732820687	-1.78478322625264	3.44567		内参2	23.5278	23.7808	23.6329	23.6472
溶剂组3	30.9869	30.3642	27.4927	29.6146	3.07818568177611	-0.6714248726834	1.59265		内参3	25.4443	27.1172	27.0477	26.5364
溶剂组4			31.2842	31.2842	2.06024470717993	-1.68936584727958	3.22515		内参4	29.8554	29.5672	28.2493	29.224
溶剂组5		32.4769	32.5188	32.4979	3.1138355837635	-0.63577497069601	1.55377		内参5		29.2518	29.5163	29.384
							2.31752
抑制剂组1			31.3455	31.3455	3.9096896541856	0.16007909972609	0.894976		内参1	27.0349	27.8366		27.4358
抑制剂组2	32.6125		31.7955	32.204	3.62473562269924	-0.12487493176027	1.09041		内参2		28.4645	28.6941	28.5793
抑制剂组3		24.9508	30.1995	27.5751	3.5737774183766	-0.17583313608291	1.12962		内参3		24.0702	23.9325	24.0014
抑制剂组4	32.252	32.1672	32.0585	32.1592	4.37598777622108	0.62637722176157	0.647801		内参4		27.1663	28.4001	27.7832
抑制剂组5	32.3671	31.8349	31.9164	32.0395	3.68350413831457	-0.0661064161449398	1.04689		内参5		28.21	28.5019	28.356
							0.961939
