# Supplementary material for: Antidepressant Mechanism of Traditional Chinese Medicine Formula Xiaoyaosan in CUMS-Induced Depressed Mouse Model via RIPK1-RIPK3-MLKL Mediated Necroptosis Based on Network Pharmacology Analysis
Source: Front Pharmacol. 2021 Nov 19;12:773562. doi: 10.3389/fphar.2021.773562 (PMC8641697; doi:10.3389/fphar.2021.773562)
Supplement: Supplementary file 6 [file DataSheet5.ZIP › IL-1b/数据.xlsx]

## Sheet: 0
	Well	Fluor	Target	Content	Sample	Biological Set Name	Cq	Cq Mean	Cq Std. Dev	Starting Quantity (SQ)	Log Starting Quantity	SQ Mean	SQ Std. Dev	Set Point	Well Note
	A01	SYBR		Unkn			31.5294	31.5294	0				0	72
	A02	SYBR		Unkn			31.4185	31.4185	0				0	72
	A03	SYBR		Unkn			31.6971	31.6971	0				0	72
	A04	SYBR		Unkn			31.3544	31.3544	0				0	72
	A05	SYBR		Unkn			29.0337	29.0337	0				0	72
	A06	SYBR		Unkn			32.1635	32.1635	0				0	72
	A07	SYBR		Unkn			27.0293	27.0293	0				0	72
	A08	SYBR		Unkn			27.1805	27.1805	0				0	72
	A09	SYBR		Unkn			27.1448	27.1448	0				0	72
	A10	SYBR		Unkn			28.1432	28.1432	0				0	72
	A11	SYBR		Unkn			27.0178	27.0178	0				0	72
	A12	SYBR		Unkn			26.4886	26.4886	0				0	72
	B01	SYBR		Unkn			29.9991	29.9991	0				0	72
	B02	SYBR		Unkn			29.9751	29.9751	0				0	72
	B03	SYBR		Unkn			30.7521	30.7521	0				0	72
	B04	SYBR		Unkn			30.7346	30.7346	0				0	72
	B05	SYBR		Unkn			29.8198	29.8198	0				0	72
	B06	SYBR		Unkn			30.7041	30.7041	0				0	72
	B07	SYBR		Unkn			28.0267	28.0267	0				0	72
	B08	SYBR		Unkn			27.0595	27.0595	0				0	72
	B09	SYBR		Unkn			29.0783	29.0783	0				0	72
	B10	SYBR		Unkn			26.3478	26.3478	0				0	72
	B11	SYBR		Unkn			26.5398	26.5398	0				0	72
	B12	SYBR		Unkn			26.2725	26.2725	0				0	72
	C01	SYBR		Unkn			30.4546	30.4546	0				0	72
	C02	SYBR		Unkn			30.4908	30.4908	0				0	72
	C03	SYBR		Unkn			30.4545	30.4545	0				0	72
	C04	SYBR		Unkn			32.2975	32.2975	0				0	72
	C05	SYBR		Unkn			31.289	31.289	0				0	72
	C06	SYBR		Unkn			32.23	32.23	0				0	72
	C07	SYBR		Unkn			26.0281	26.0281	0				0	72
	C08	SYBR		Unkn			25.9811	25.9811	0				0	72
	C09	SYBR		Unkn			25.7937	25.7937	0				0	72
	C10	SYBR		Unkn			28.2505	28.2505	0				0	72
	C11	SYBR		Unkn			28.2369	28.2369	0				0	72
	C12	SYBR		Unkn			28.1484	28.1484	0				0	72
	D01	SYBR		Unkn			30.9269	30.9269	0				0	72
	D02	SYBR		Unkn			33.0452	33.0452	0				0	72
	D03	SYBR		Unkn			31.9376	31.9376	0				0	72
	D04	SYBR		Unkn			30.6957	30.6957	0				0	72
	D05	SYBR		Unkn			30.9286	30.9286	0				0	72
	D06	SYBR		Unkn			31.4438	31.4438	0				0	72
	D07	SYBR		Unkn			25.1281	25.1281	0				0	72
	D08	SYBR		Unkn			26.3147	26.3147	0				0	72
	D09	SYBR		Unkn			28.0765	28.0765	0				0	72
	D10	SYBR		Unkn			28.5643	28.5643	0				0	72
	D11	SYBR		Unkn			27.2743	27.2743	0				0	72
	D12	SYBR		Unkn			26.5085	26.5085	0				0	72
	E01	SYBR		Unkn			31.245	31.245	0				0	72
	E02	SYBR		Unkn			30.8789	30.8789	0				0	72
	E03	SYBR		Unkn			31.0374	31.0374	0				0	72
	E04	SYBR		Unkn			30.3267	30.3267	0				0	72
	E05	SYBR		Unkn			30.1669	30.1669	0				0	72
	E06	SYBR		Unkn			30.2895	30.2895	0				0	72
	E07	SYBR		Unkn			26.4307	26.4307	0				0	72
	E08	SYBR		Unkn			26.4506	26.4506	0				0	72
	E09	SYBR		Unkn			26.4799	26.4799	0				0	72
	E10	SYBR		Unkn			25.458	25.458	0				0	72
	E11	SYBR		Unkn			25.3479	25.3479	0				0	72
	E12	SYBR		Unkn			25.2781	25.2781	0				0	72
	F01	SYBR		Unkn			32.2385	32.2385	0				0	72
	F02	SYBR		Unkn			32.0259	32.0259	0				0	72
	F03	SYBR		Unkn			32.2008	32.2008	0				0	72
	F04	SYBR		Unkn			28.2183	28.2183	0				0	72
	F05	SYBR		Unkn			30.3933	30.3933	0				0	72
	F06	SYBR		Unkn			31.7205	31.7205	0				0	72
	F07	SYBR		Unkn			28.7969	28.7969	0				0	72
	F08	SYBR		Unkn			28.4523	28.4523	0				0	72
	F09	SYBR		Unkn			28.7847	28.7847	0				0	72
	F10	SYBR		Unkn			26.7127	26.7127	0				0	72
	F11	SYBR		Unkn			27.4544	27.4544	0				0	72
	F12	SYBR		Unkn			27.4423	27.4423	0				0	72
	G01	SYBR		Unkn			29.7762	29.7762	0				0	72
	G02	SYBR		Unkn			32.0463	32.0463	0				0	72
	G03	SYBR		Unkn			30.4051	30.4051	0				0	72
	G04	SYBR		Unkn			29.8811	29.8811	0				0	72
	G05	SYBR		Unkn			30.7986	30.7986	0				0	72
	G06	SYBR		Unkn			31.2885	31.2885	0				0	72
	G07	SYBR		Unkn				0	0			0	0	72
	G08	SYBR		Unkn			26.2399	26.2399	0				0	72
	G09	SYBR		Unkn				0	0			0	0	72
	G10	SYBR		Unkn			27.1383	27.1383	0				0	72
	G11	SYBR		Unkn			27.0455	27.0455	0				0	72
	G12	SYBR		Unkn			27.1281	27.1281	0				0	72
	H01	SYBR		Unkn			29.4093	29.4093	0				0	72
	H02	SYBR		Unkn			29.2601	29.2601	0				0	72
	H03	SYBR		Unkn			29.5148	29.5148	0				0	72
	H04	SYBR		Unkn				0	0			0	0	72
	H05	SYBR		Unkn				0	0			0	0	72
	H06	SYBR		Unkn				0	0			0	0	72
	H07	SYBR		Unkn				0	0			0	0	72
	H08	SYBR		Unkn			25.8097	25.8097	0				0	72
	H09	SYBR		Unkn			25.9537	25.9537	0				0	72
	H10	SYBR		Unkn				0	0			0	0	72
	H11	SYBR		Unkn				0	0			0	0	72
	H12	SYBR		Unkn				0	0			0	0	72

## Sheet: Run Information
File Name	il-1b HPRT1 1,2,3_2019-05-16 14-54-10_CC017034.pcrd
Created By User	admin
Notes
ID
Run Started	05/16/2019 06:54:31 UTC
Run Ended	05/16/2019 08:57:39 UTC
Sample Vol	25
Lid Temp	105
Protocol File Name	512.prcl
Plate Setup File Name	515.pltd
Base Serial Number	CC017034
Optical Head Serial Number	785BR7497
CFX Manager Version	2.1.1022.0523.

## Sheet: Sheet1
31.5294	31.4185	31.6971	31.3544	29.0337	32.1635		27.0293	27.1805	27.1448	28.1432	27.0178	26.4886	C1	C1	C1	R2	R2	R2	C1	C1	C1	R2	R2	R2
29.9991	29.9751	30.7521	30.7346	29.8198	30.7041		28.0267	27.0595	29.0783	26.3478	26.5398	26.2725	M1	M1	M1	N2	N2	N2	M1	M1	M1	N2	N2	N2
30.4546	30.4908	30.4545	32.2975	31.289	32.23		26.0281	25.9811	25.7937	28.2505	28.2369	28.1484	X1	X1	X1	C3	C3	C3	X1	X1	X1	C3	C3	C3
30.9269	33.0452	31.9376	30.6957	30.9286	31.4438		25.1281	26.3147	28.0765	28.5643	27.2743	26.5085	R1	R1	R1	M3	M3	M3	R1	R1	R1	M3	M3	M3
31.245	30.8789	31.0374	30.3267	30.1669	30.2895		26.4307	26.4506	26.4799	25.458	25.3479	25.2781	N1	N1	N1	X3	X3	X3	N1	N1	N1	X3	X3	X3
32.2385	32.0259	32.2008	28.2183	30.3933	31.7205		28.7969	28.4523	28.7847	26.7127	27.4544	27.4423	C2	C2	C2	R3	R3	R3	C2	C2	C2	R3	R3	R3
29.7762	32.0463	30.4051	29.8811	30.7986	31.2885			26.2399		27.1383	27.0455	27.1281	M2	M2	M2	N3	N3	N3	M2	M2	M2	N3	N3	N3
29.4093	29.2601	29.5148						25.8097	25.9537				X2	X2	X2				X2	X2	X2
				均值	ΔCt	ΔΔCt	2-ΔΔCt						均值
对照组1	31.5294	31.4185	31.6971	31.5483	5.0946054467885	0.0315010293125804	0.978402		内参1	26.4307	26.4506	26.4799	26.4537		0.978402	6.25582	1.68798	4.66302	0.757671
对照组2		32.0259	32.2008	32.1133	5.72664824675084	0.663543829274921	0.631326		内参2	26.3478	26.5398	26.2725	26.3867		0.631326	3.77253	1.15053	8.74476	1.0406
对照组3		31.289	32.23	31.7595	4.65552143366605	-0.40758298380987	1.32646		内参3	27.1383	27.0455	27.1281	27.104		1.32646	4.76057	0.660553	3.93658	1.03904
对照组4	31.6864	31.9794	31.5476	31.7378	5.51493007823618	0.45182566076026	0.731117		内参4		26.1609	26.2849	26.2229		0.731117	2.16854	0.64094	3.19247	1.60409
对照组5	30.5831		30.953	30.7681	4.32381688193803	-0.73928753553789	1.66935		内参5	26.3539	26.4917	26.4871	26.4442		1.66935	9.29425	0.671873	2.48991	1.4727
			对照组均值	31.5854	5.06310441747592		1.06733					内参均值	26.5223
模型组1	30.4546	30.4908		30.4727	2.41790558677932	-2.6451988306966	6.25582		内参1	28.0267	27.0595	29.0783	28.0548
模型组2		29.2601	29.5148	29.3874	3.1475713530058	-1.91553306447012	3.77253		内参2		26.2399		26.2399
模型组3	30.3267	30.1669	30.2895	30.261	2.8119711281811	-2.25113328929482	4.76057		内参3	28.5643	27.2743	26.5085	27.4491
模型组4	30.1552	31.0554	30.6506	30.6204	3.94638089384337	-1.11672352363255	2.16854		内参4	26.2938	26.9535	26.7747	26.674
模型组5		28.854		28.854	1.8467659168884	-3.21633850058752	9.29425		内参5	27.0073			27.0073
							5.25034
逍遥散组1	29.9991	29.9751	30.7521	30.2421	4.3078071445603	-0.75529727291562	1.68798		内参1	26.0281	25.9811	25.7937	25.9343
逍遥散组2	29.7762	32.0463	30.4051	30.7425	4.86080610905586	-0.20229830842006	1.15053		内参2		25.8097	25.9537	25.8817
逍遥散组3	30.6957	30.9286	31.4438	31.0227	5.66135865552903	0.59825423805311	0.660553		内参3	25.458	25.3479	25.2781	25.3613
逍遥散组4	31.1628	31.9239	32.4007	31.8291	5.70484277516087	0.64173835768495	0.64094		内参4	25.72	27.1145	25.5384	26.1243
逍遥散组5	31.6843	31.9211	32.2591	31.9548	5.6368447558818	0.57374033840588	0.671873		内参5	26.1216	26.3204	26.5119	26.318
							0.962375
溶剂组1	31.245	30.8789	31.0374	31.0538	2.84183875948163	-2.22126565799429	4.66302		内参1	28.2505	28.2369	28.1484	28.2119
溶剂组2	30.7346		30.7041	30.7193	1.9346859209438	-3.12841849653212	8.74476		内参2	28.7847	28.7847	28.7847	28.7847
溶剂组3		30.7986	31.2885	31.0436	3.08616326716941	-1.97694115030651	3.93658		内参3	28.2505	28.2369	27.3848	27.9574
溶剂组4	31.2109	31.1016	31.5847	31.2991	3.3884304203414	-1.67467399713452	3.19247		内参4	28.2505	28.2369	27.2445	27.9106
溶剂组5	30.7525	30.8458	30.9973	30.8652	3.74701211311013	-1.31609230436579	2.48991		内参5	27.0293	27.1805	27.1448	27.1182
							4.60535
抑制剂组1	30.9269	33.0452	31.9376	31.9699	5.4634601260636	0.40035570858768	0.757671		内参1	25.1281	26.3147	28.0765	26.5064
抑制剂组2	31.3544		32.1635	31.7589	5.00568892604075	-0.0574154914351697	1.0406		内参2		27.0178	26.4886	26.7532
抑制剂组3			31.7205	31.7205	5.0078525947715	-0.0552518227044194	1.03904		内参3	26.7127			26.7127
抑制剂组4		32.508	32.4624	32.4852	4.38135169020225	-0.68175272727367	1.60409		内参4	28.0198	28.1879		28.1038
抑制剂组5	32.0508	32.0465	31.8813	31.9929	4.50464151453807	-0.558462902937849	1.4727		内参5	27.6721	27.2402	27.5524	27.4882
							1.18282
