# Supplementary material for: Antidepressant Mechanism of Traditional Chinese Medicine Formula Xiaoyaosan in CUMS-Induced Depressed Mouse Model via RIPK1-RIPK3-MLKL Mediated Necroptosis Based on Network Pharmacology Analysis
Source: Front Pharmacol. 2021 Nov 19;12:773562. doi: 10.3389/fphar.2021.773562 (PMC8641697; doi:10.3389/fphar.2021.773562)
Supplement: Supplementary file 6 [file DataSheet5.ZIP › LCN2/LCN2 数据.xlsx]

## Sheet: 0
	Well	Fluor	Target	Content	Sample	Biological Set Name	Cq	Cq Mean	Cq Std. Dev	Starting Quantity (SQ)	Log Starting Quantity	SQ Mean	SQ Std. Dev	Set Point	Well Note
	A01	SYBR		Unkn			25.8396	25.8396	0				0	72
	A02	SYBR		Unkn			25.7285	25.7285	0				0	72
	A03	SYBR		Unkn			26.0143	26.0143	0				0	72
	A04	SYBR		Unkn			27.4832	27.4832	0				0	72
	A05	SYBR		Unkn			27.5305	27.5305	0				0	72
	A06	SYBR		Unkn			28.3975	28.3975	0				0	72
	A07	SYBR		Unkn			27.1464	27.1464	0				0	72
	A08	SYBR		Unkn			27.3946	27.3946	0				0	72
	A09	SYBR		Unkn			27.2333	27.2333	0				0	72
	A10	SYBR		Unkn			27.7882	27.7882	0				0	72
	A11	SYBR		Unkn			27.3101	27.3101	0				0	72
	A12	SYBR		Unkn			27.4188	27.4188	0				0	72
	B01	SYBR		Unkn			27.3015	27.3015	0				0	72
	B02	SYBR		Unkn			27.4365	27.4365	0				0	72
	B03	SYBR		Unkn			27.7406	27.7406	0				0	72
	B04	SYBR		Unkn			25.7789	25.7789	0				0	72
	B05	SYBR		Unkn			26.2024	26.2024	0				0	72
	B06	SYBR		Unkn			27.7952	27.7952	0				0	72
	B07	SYBR		Unkn			27.4102	27.4102	0				0	72
	B08	SYBR		Unkn			27.5137	27.5137	0				0	72
	B09	SYBR		Unkn			27.4201	27.4201	0				0	72
	B10	SYBR		Unkn			27.0159	27.0159	0				0	72
	B11	SYBR		Unkn			26.5233	26.5233	0				0	72
	B12	SYBR		Unkn			26.8381	26.8381	0				0	72
	C01	SYBR		Unkn			26.7136	26.7136	0				0	72
	C02	SYBR		Unkn			27.0102	27.0102	0				0	72
	C03	SYBR		Unkn			26.1472	26.1472	0				0	72
	C04	SYBR		Unkn			27.2053	27.2053	0				0	72
	C05	SYBR		Unkn			28.185	28.185	0				0	72
	C06	SYBR		Unkn			28.6191	28.6191	0				0	72
	C07	SYBR		Unkn			26.2311	26.2311	0				0	72
	C08	SYBR		Unkn			26.1539	26.1539	0				0	72
	C09	SYBR		Unkn			26.163	26.163	0				0	72
	C10	SYBR		Unkn			28.3383	28.3383	0				0	72
	C11	SYBR		Unkn			28.062	28.062	0				0	72
	C12	SYBR		Unkn			28.6534	28.6534	0				0	72
	D01	SYBR		Unkn			27.0549	27.0549	0				0	72
	D02	SYBR		Unkn			27.0888	27.0888	0				0	72
	D03	SYBR		Unkn			27.1555	27.1555	0				0	72
	D04	SYBR		Unkn			27.4249	27.4249	0				0	72
	D05	SYBR		Unkn			28.2562	28.2562	0				0	72
	D06	SYBR		Unkn			28.4736	28.4736	0				0	72
	D07	SYBR		Unkn			26.1361	26.1361	0				0	72
	D08	SYBR		Unkn			26.1637	26.1637	0				0	72
	D09	SYBR		Unkn			26.2571	26.2571	0				0	72
	D10	SYBR		Unkn			27.7114	27.7114	0				0	72
	D11	SYBR		Unkn			27.8744	27.8744	0				0	72
	D12	SYBR		Unkn			28.0929	28.0929	0				0	72
	E01	SYBR		Unkn			27.5023	27.5023	0				0	72
	E02	SYBR		Unkn			27.3096	27.3096	0				0	72
	E03	SYBR		Unkn			27.5846	27.5846	0				0	72
	E04	SYBR		Unkn			25.7187	25.7187	0				0	72
	E05	SYBR		Unkn			25.3765	25.3765	0				0	72
	E06	SYBR		Unkn			25.9357	25.9357	0				0	72
	E07	SYBR		Unkn			27.2474	27.2474	0				0	72
	E08	SYBR		Unkn			27.176	27.176	0				0	72
	E09	SYBR		Unkn			27.2219	27.2219	0				0	72
	E10	SYBR		Unkn			27.145	27.145	0				0	72
	E11	SYBR		Unkn			26.1193	26.1193	0				0	72
	E12	SYBR		Unkn			26.5545	26.5545	0				0	72
	F01	SYBR		Unkn			25.5627	25.5627	0				0	72
	F02	SYBR		Unkn			25.8212	25.8212	0				0	72
	F03	SYBR		Unkn			25.6661	25.6661	0				0	72
	F04	SYBR		Unkn			27.7724	27.7724	0				0	72
	F05	SYBR		Unkn			28.4105	28.4105	0				0	72
	F06	SYBR		Unkn			28.3879	28.3879	0				0	72
	F07	SYBR		Unkn			28.4522	28.4522	0				0	72
	F08	SYBR		Unkn			28.7226	28.7226	0				0	72
	F09	SYBR		Unkn			28.5011	28.5011	0				0	72
	F10	SYBR		Unkn			27.7946	27.7946	0				0	72
	F11	SYBR		Unkn			28.1182	28.1182	0				0	72
	F12	SYBR		Unkn			27.5192	27.5192	0				0	72
	G01	SYBR		Unkn			27.1732	27.1732	0				0	72
	G02	SYBR		Unkn			27.0302	27.0302	0				0	72
	G03	SYBR		Unkn			27.0308	27.0308	0				0	72
	G04	SYBR		Unkn			26.6653	26.6653	0				0	72
	G05	SYBR		Unkn			27.8022	27.8022	0				0	72
	G06	SYBR		Unkn			26.1877	26.1877	0				0	72
	G07	SYBR		Unkn			27.0928	27.0928	0				0	72
	G08	SYBR		Unkn			27.2122	27.2122	0				0	72
	G09	SYBR		Unkn			27.1863	27.1863	0				0	72
	G10	SYBR		Unkn			28.3762	28.3762	0				0	72
	G11	SYBR		Unkn			27.1282	27.1282	0				0	72
	G12	SYBR		Unkn			27.2857	27.2857	0				0	72
	H01	SYBR		Unkn			25.5953	25.5953	0				0	72
	H02	SYBR		Unkn			24.6452	24.6452	0				0	72
	H03	SYBR		Unkn			25.1965	25.1965	0				0	72
	H04	SYBR		Unkn				0	0			0	0	72
	H05	SYBR		Unkn				0	0			0	0	72
	H06	SYBR		Unkn				0	0			0	0	72
	H07	SYBR		Unkn			25.5822	25.5822	0				0	72
	H08	SYBR		Unkn			25.9663	25.9663	0				0	72
	H09	SYBR		Unkn			26.0154	26.0154	0				0	72
	H10	SYBR		Unkn				0	0			0	0	72
	H11	SYBR		Unkn				0	0			0	0	72
	H12	SYBR		Unkn				0	0			0	0	72

## Sheet: Run Information
File Name	LCN2 HPRT1_1,2,3 2019-05-15 14-41-41_CC017034.pcrd
Created By User	admin
Notes
ID
Run Started	05/15/2019 06:42:02 UTC
Run Ended	05/15/2019 08:48:06 UTC
Sample Vol	25
Lid Temp	105
Protocol File Name	512.prcl
Plate Setup File Name	515.pltd
Base Serial Number	CC017034
Optical Head Serial Number	785BR7497
CFX Manager Version	2.1.1022.0523.

## Sheet: Sheet1
25.8396	25.7285	26.0143	27.4832	27.5305	28.3975		27.1464	27.3946	27.2333	27.7882	27.3101	27.4188	C1	C1	C1	R2	R2	R2	C1	C1	C1	R2	R2	R2
27.3015	27.4365	27.7406	25.7789	26.2024	27.7952		27.4102	27.5137	27.4201	27.0159	26.5233	26.8381	M1	M1	M1	N2	N2	N2	M1	M1	M1	N2	N2	N2
26.7136	27.0102	26.1472	27.2053	28.185	28.6191		26.2311	26.1539	26.163	28.3383	28.062	28.6534	X1	X1	X1	C3	C3	C3	X1	X1	X1	C3	C3	C3
27.0549	27.0888	27.1555	27.4249	28.2562	28.4736		26.1361	26.1637	26.2571	27.7114	27.8744	28.0929	R1	R1	R1	M3	M3	M3	R1	R1	R1	M3	M3	M3
27.5023	27.3096	27.5846	25.7187	25.3765	25.9357		27.2474	27.176	27.2219	27.145	26.1193	26.5545	N1	N1	N1	X3	X3	X3	N1	N1	N1	X3	X3	X3
25.5627	25.8212	25.6661	27.7724	28.4105	28.3879		28.4522	28.7226	28.5011	27.7946	28.1182	27.5192	C2	C2	C2	R3	R3	R3	C2	C2	C2	R3	R3	R3
27.1732	27.0302	27.0308	26.6653	27.8022	26.1877		27.0928	27.2122	27.1863	28.3762	27.1282	27.2857	M2	M2	M2	N3	N3	N3	M2	M2	M2	N3	N3	N3
25.5953	24.6452	25.1965					25.5822	25.9663	26.0154				X2	X2	X2				X2	X2	X2
				均值	ΔCt	ΔΔCt	2-ΔΔCt						均值
对照组1			26.0143	26.0143	-1.2957489614166	-0.86590871436717	1.82249		内参1		27.3101		27.3101		1.82249	1.91418	0.630852	1.40174	0.624058
对照组2	25.5627	25.8212	25.6661	25.6834	-0.502263378301599	-0.0724231312521689	1.05148		内参2	26.1361	26.1637	26.2571	26.1856		1.05148	3.00691	0.266015	2.33331	0.789304
对照组3	27.2053	28.185	28.6191	28.0031	0.192476075362698	0.622316322412128	0.649627		内参3	27.7946	28.1182	27.5192	27.8107		0.649627	2.1702	0.913719	3.10047	0.927902
对照组4	27.7147			27.7147	-0.326363367663198	0.103476879386232	0.930787		内参4	27.9732	28.1062	28.0437	28.041		0.930787	1.89049	0.0837495	6.0078	0.0215787
对照组5	29.4368	26.4007	26.7581	27.5319	-0.217301603228428	0.212538643821002	0.863017		内参5	27.7316	27.8082	27.7077	27.7492		0.863017	3.20303	0.108951	1.85919	0.454263
			对照组均值	26.9895	-0.42984024704943		1.06348					内参均值	27.4193
模型组1			26.1472	26.1472	-1.3665698511561	-0.93672960410667	1.91418		内参1		27.5137		27.5137
模型组2	25.5953	24.6452	25.1965	25.1456	-2.0181211389216	-1.58828089187217	3.00691		内参2	27.0928	27.2122	27.1863	27.1638
模型组3	25.7187	25.3765	25.9357	25.677	-1.54766662863043	-1.117826381581	2.1702		内参3	27.1014	27.1759	27.3966	27.2246
模型组4			26.5443	26.5443	-1.34860162614773	-0.9187613790983	1.89049		内参4	27.7114	27.8744	28.0929	27.8929
模型组5			25.1504	25.1504	-2.10927535354777	-1.67943510649834	3.20303		内参5	27.2347	27.2338	27.3105	27.2597
							2.43696
逍遥散组1	27.3015	27.4365	27.7406	27.4929	0.2347857178266	0.66462596487603	0.630852		内参1	27.1464	27.3946	27.2333	27.2581
逍遥散组2	28.4522	28.7226	28.5011	28.5586	1.48058187066407	1.9104221177135	0.266015		内参2	27.1732	27.0302	27.0308	27.0781
逍遥散组3	27.4249	28.2562	28.4736	28.0516	-0.299663069554001	0.130177177495429	0.913719		内参3	28.3383	28.062	28.6534	28.3512
逍遥散组4	30.7347	29.9461	31.1158	30.5989	3.1479350084286	3.57777525547803	0.0837495		内参4	27.5613	27.429	27.3625	27.4509
逍遥散组5	31.303	28.0243	28.6986	29.342	2.7684036287064	3.19824387575583	0.108951		内参5	26.4933	26.6124	26.615	26.5736
							0.400657
溶剂组1	26.2311	26.1539	26.163	26.1827	-0.917060780362203	-0.487220533312773	1.40174		内参1	27.0549	27.0888	27.1555	27.0997
溶剂组2	25.5822	25.9663	26.0154	25.8546	-1.65221767998963	-1.2223774329402	2.33331		内参2	27.4832	27.5305		27.5068
溶剂组3		26.1193	26.5545	26.3369	-2.06232949831515	-1.63248925126572	3.10047		内参3		28.4105	28.3879	28.3992
溶剂组4	26.0528		25.6565	25.8547	-3.01667625362715	-2.58683600657772	6.0078		内参4			28.8713	28.8713
溶剂组5			27.1541	27.1541	-1.324510820923	-0.89467057387357	1.85919		内参5	28.8756		28.0816	28.4786
							2.9405
抑制剂组1	27.5023	27.3096	27.5846	27.4655	0.250407824603169	0.680248071652599	0.624058		内参1	27.2474	27.176	27.2219	27.2151
抑制剂组2	25.7789	26.2024	27.7952	26.5922	-0.0884934174225975	0.341346829626832	0.789304		内参2		26.5233	26.8381	26.6807
抑制剂组3	26.6653	27.8022	26.1877	26.8851	-0.321884096320186	0.107956150729244	0.927902		内参3		27.1282	27.2857	27.2069
抑制剂组4	29.8304		29.4457	29.6381	5.10441043459175	5.53425068164118	0.0215787		内参4		24.7844	24.2829	24.5337
抑制剂组5	28.0398	26.7416	26.5963	27.1259	0.708559805880974	1.1384000529304	0.454263		内参5	26.4976	26.4661	26.2883	26.4173
							0.563421
