# Supplementary material for: Antidepressant Mechanism of Traditional Chinese Medicine Formula Xiaoyaosan in CUMS-Induced Depressed Mouse Model via RIPK1-RIPK3-MLKL Mediated Necroptosis Based on Network Pharmacology Analysis
Source: Front Pharmacol. 2021 Nov 19;12:773562. doi: 10.3389/fphar.2021.773562 (PMC8641697; doi:10.3389/fphar.2021.773562)
Supplement: Supplementary file 7 [file DataSheet7.ZIP]

Archive with 1 entries (1 files):
- Data Sheet 1.DOCX
